# Supplementary material for: Evaluating the Utility of Single-Locus DNA Barcoding for the Identification of Ribbon Worms (Phylum Nemertea)
Source: PLoS One. 2016 May 12;11(5):e0155541. doi: 10.1371/journal.pone.0155541 (PMC4865114; doi:10.1371/journal.pone.0155541)
Supplement: S1 Table — (XLSX) [file pone.0155541.s002.xlsx]

## Sheet: Sheet1
NemBar number	GenBank accession number	Organism ID	Country	Coordinates	Date	Identifier	COI Sequence
>NemBar0001	KU839732	Oerstedia striata	Wales	lat-lon=53.2250556 N, 004.5289194 W	2006-01-29	Per Sundberg	TTAGGACAGCCTGGTTCTTTATTAGGTGATGATCAGCTTTATAATGTTATTGTTACTGCTCATGCTTTTGTTATAATTTTTTTTTTAGTTATACCTGTTATCATTGGAGGATTTGGAAATTGATTGGTTCCTTTAATATTAGGAGCTCCTGATATGGCTTTTCCTCGAATAAATAATATAAGATTTTGGCTTTTACCTCCAGCTTTAACTTTATTGTTATTTTCTGGGGCTATTGAAAGAGGAGCTGGAACAGGGTGAACTGTTTATCCTCCTTTATCAAGAAATATTGCGCATTCTGGTGGTTCTGTTGACTTAGCTATTTTTTCTTTACATTTAGCTGGTGTATCTTCTATTTTAGGAGCAATTAATTTTATTACAACAATTATTAATATACGTTGG…
>NemBar0002	KU839733	Oerstedia striata	Wales	lat-lon=53.2250556 N, 004.5289194 W	2006-01-29	Per Sundberg & Malin Strand	TTAGGACAGCCTGGTTCTTTATTAGGTGATGATCAGCTTTATAATGTTATTGTTACTGCTCATGCTTTTGTTATAATTTTTTTTTTAGTTATACCTGTAATAATTGGAGGATTTGGAAATTGATTGGTTCCTTTAATATTAGGGGCCCCTGATATGGCTTTTCCTCGAATAAATAATATAAGATTTTGGCTTTTACCTCCAGCTTTAACTTTATTGTTATTTTCTGGGGCTATTGAAAGAGGAGCTGGAACAGGGTGAACTGTTTACCCTCCTTTATCAAGAAATATTGCGCATTCTGGTGGTTCTGTTGACTTAGCTATTTTTTCTTTACATTTAGCTGGTGTATCTTCTATTTTAGGAGCAATTAATTTTATTACAACAATTATTAATATACGTTGG…
>NemBar0003	KU839734	Oerstedia striata	Wales	lat-lon=53.2250556 N, 004.5289194 W	2006-01-29	Per Sundberg & Malin Strand	TTAGGACAGCCTGGTTCTTTATTAGGTGATGATCAGCTTTATAATGTTATTGTTACTGCTCATGCTTTTGTTATAATTTTTTTTTTAGTTATACCTGTAATAATTGGAGGATTTGGAAATTGATTGGTTCCTTTAATATTAGGAGCTCCTGATATGGCTTTTCCTCGGATAAATAATATAAGATTTTGGCTTTTACCTCCAGCTTTAACTTTATTGTTATTTTCTGGGGCTATTGAAAGAGGAGCTGGAACAGGGTGAACTGTTTATCCTCCTTTATCAAGAAATATTGCGCATTCTGGTGGTTCTGTTGACTTAGCTATTTTTTCTTTACATTTAGCTGGTGTATCTTCTATTTTAGGAGCAATTAATTTTATTACAACAATTATTAATATACGTTGG…
>NemBar0004	KU839735	Oerstedia striata	Wales	lat-lon=53.2250556 N, 004.5289194 W	2006-01-29	Per Sundberg & Malin Strand	TTAGGACAGCCTGGTTCTTTATTAGGTGATGATCAGCTTTATAATGTTATTGTTACTGCTCATGCTTTTGTTATAATTTTTTTTTTAGTTATACCTGTAATAATTGGAGGATTTGGAAATTGATTGGTTCCTTTAATATTAGGAGCTCCTGATATGGCTTTTCCTCGAATAAATAATATAAGATTTTGGCTTTTACCTCCAGCTTTAACTTTATTGTTATTTTCTGGAGCTATTGAAAGAGGGGCTGGAACGGGGTGAACTGTTTATCCTCCTTTATCAAGAAATATTGCGCATTCTGGTGGTTCTGTTGACTTAGCTATTTTTTCTTTACATTTAGCTGGTGTATCTTCTATTTTAGGAGCAATTAATTTTATTACAACAATTATTAATATACGTTGG…
>NemBar0005	KU839736	Oerstedia striata	Wales	lat-lon=53.2250556 N, 004.5289194 W	2006-01-29	Per Sundberg & Malin Strand	TTAGGACAGCCTGGTTCTTTATTAGGTGATGATCAGCTTTATAATGTTATTGTTACTGCTCATGCTTTTGTTATAATTTTTTTTTTAGTTATACCTGTAATAATTGGAGGATTTGGAAATTGATTGGTTCCTTTAATATTAGGAGCTCCTGATATGGCTTTTCCTCGAATAAATAATATAAGATTTTGGCTTTTACCTCCAGCTTTAACTTTATTGTTATTTTCTGGAGCTATTGAAAGAGGGGCTGGAACGGGGTGAACTGTTTATCCTCCTTTATCAAGAAATATTGCGCATTCTGGTGGTTCTGTTGACTTAGCTATTTTTTCTTTACATTTAGCTGGTGTATCTTCTATTTTAGGAGCAATTAATTTTATTACAACAATTATTAATATACGTTGG…
>NemBar0006	KU839737	Oerstedia striata	Wales	lat-lon=53.2250556 N, 004.5289194 W	2006-01-29	Per Sundberg & Malin Strand	TTAGGACAGCCTGGTTCTTTATTAGGTGATGATCAGCTTTATAATGTTATTGTTACTGCTCATGCTTTTGTTATAATTTTTTTTTTAGTTATACCTGTTATAATTGGAGGATTTGGAAATTGATTGGTTCCTTTAATATTAGGAGCTCCTGATATGGCTTTTCCTCGCATAAATAATATAAGATTTTGGCTTTTACCTCCAGCTTTAACTTTATTGTTATTTTCTGGGGCTATTGAAAGAGGAGCTGGAACAGGGTGAACTGTTTATCCTCCTTTATCAAGAAATATTGCGCATTCTGGTGGTTCTGTTGACTTAGCTATTTTTTCTTTACATTTAGCTGGTGTATCTTCTATTTTAGGAGCAATTAATTTTATTACAACAATTATTAATATACGTTGG…
>NemBar0007	KU839738	Riseriellus occultus	England	lat-lon=53.5053333 N, 003.0622583 W	2006-01-28	Per Sundberg & Malin Strand	TTAGGGCAGCCGGGGGCGTTGTTAGGAGATGACCATTTGTATAATGTTATTGTTACGGCTCATGCCTTTGTTATGATTTTCTTTTTAGTAATGCCAGTAATGATTGGTGGTTTTGGAAATTGGCTTGTTCCCTTGATGTTGGGAGCGCCGGATATAGCTTTTCCTCGGATAAATAATATGAGCTTTTGATTGTTGCCTCCCGCCTTGACTTTGCTTCTTGGCTCGGCTGCTGTGGAAGGAGGTGCGGGGACGGGTTGGACGGTCTACCCGCCTCTGGCCGGTAATGTAGCGCATGCTGGTGGTTCTGTGGATCTGGCTATTTTTTCTTTACATTTAGCTGGGGTGTCTTCTATTTTGGGAGCGATTAATTTTATTACTACTGTTGTAAATATACGGTGG…
>NemBar0008	KU839739	Riseriellus occultus	England	lat-lon=53.5053333 N, 003.0622583 W	2006-01-28	Per Sundberg & Malin Strand	TTAGGGCAGCCGGGGGCGTTGTTAGGAGATGACCATTTGTATAATGTTATTGTTACGGCTCATGCCTTTGTTATGATTTTCTTTTTAGTAATGCCAGTAATGATTGGTGGTTTTGGAAATTGGCTTGTTCCCTTGATGTTGGGGGCGCCGGATATAGCTTTTCCTCGGATAAATAATATGAGCTTTTGATTGTTGCCTCCCGCCTTGACTTTGCTTCTTGGTTCGGCTGCTGTGGAAGGAGGTGCGGGGACGGGTTGGACGGTTTACCCGCCTCTGGCCGGTAATGTAGCGCATGCTGGTGGTTCTGTGGATCTGGCTATTTTTTCTTTACATTTAGCTGGGGTGTCTTCTATTTTGGGAGCGATTAATTTTATTACCACTGTTGTAAATATACGGTGG…
>NemBar0009	KU839740	Ramphogordius sp.	England	lat-lon=53.5053333 N, 003.0622583 W	2006-01-28	Per Sundberg & Malin Strand	TTAGGGCAGCCGGGGGCGTTGTTAGGAGATGACCATTTGTATAATGTTATTGTTACGGCTCATGCCTTTGTTATGATTTTCTTTTTAGTAATGCCAGTAATGATTGGTGGTTTTGGAAATTGGCTTGTTCCCTTGATGTTGGGGGCGCCGGATATAGCTTTTCCTCGGATAAATAATATGAGCTTTTGATTGTTGCCTCCCGCCTTGACTTTGCTTCTTGGCTCGGCTGCTGTGGAAGGAGGTGCGGGGACGGGTTGGACGGTCTACCCGCCTCTGGCCGGTAATGTAGCGCATGCTGGTGGTTCTGTGGATCTGGCTATTTTTTCTTTACATTTAGCTGGGGTGTCTTCTATTTTGGGAGCGATTAATTTTATTACTACTGTTGTAAATATACGGTGG…
>NemBar0010	KU839741	Ramphogordius sp.	England	lat-lon=53.5053333 N, 003.0622583 W	2006-01-28	Per Sundberg & Malin Strand	CTAGGGCAGCCGGGGGCGTTGTTAGGAGATGACCATTTGTATAATGTTATTGTTACGGCTCATGCCTTTGTTATGATTTTCTTTTTAGTAATGCCAGTAATGATTGGTGGTTTTGGAAATTGGCTTGTTCCCTTGATGTTGGGGGCGCCGGATATAGCTTTTCCTCGGATAAATAATATGAGCTTTTGATTGTTGCCTCCCGCCTTGACTCTGCTTCTTGGCTCGGCTGCTGTGGAAGGAGGTGCGGGGACGGGTTGGACGGTCTACCCGCCTCTGGCCGGTAATGTAGCGCATGCTGGTGGTTCTGTGGATCTGGCTATTTTTTCTTTACATTTAGCTGGGGTGTCTTCTATTTTGGGAGCGATTAATTTTATTACTACTGTTGTAAATATACGGTGG…
>NemBar0011	KU839742	Riseriellus occultus	England	lat-lon=53.5053333 N, 003.0622583 W	2006-01-28	Per Sundberg & Malin Strand	TTAGGGCAGCCGGGGGCGTTGTTAGGAGATGACCATTTGTATAATGTTATTGTTACGGCTCATGCCTTTGTTATGATTTTCTTTTTAGTAATGCCAGTAATGATTGGTGGTTTTGGAAATTGGCTTGTTCCCTTGATGTTGGGAGCGCCGGATATAGCTTTTCCTCGGATAAATAATATGAGCTTTTGATTGTTGCCTCCCGCCTTGACTTTGCTTCTTGGCTCGGCTGCTGTGGAAGGAGGTGCGGGGACGGGTTGGACGGTCTACCCGCCTCTGGCCGGTAATGTAGCGCATGCTGGTGGTTCTGTGGATCTGGCTATTTTTTCTTTACATTTAGCTGGGGTGTCTTCTATTTTGGGAGCGATTAATTTTATTACTACTGTTGTAAATATACGGTGG…
>NemBar0012	KU839743	Ramphogordius sp.	England	lat-lon=53.5053333 N, 003.0622583 W	2006-01-28	Per Sundberg & Malin Strand	TTAGGGCAGCCGGGGGCGTTGTTAGGAGATGACCATTTGTATAATGTTATTGTTACGGCTCATGCCTTTGTTATGATTTTCTTTTTAGTAATGCCAGTAATGATTGGTGGTTTTGGAAATTGGCTTGTTCCCTTGATGTTGGGAGCGCCGGATATAGCTTTTCCTCGGATAAATAATATGAGCTTTTGATTGTTGCCTCCCGCCTTGACTTTGCTTCTTGGCTCGGCTGCTGTGGAAGGAGGTGCGGGGACGGGTTGGACGGTCTACCCGCCTCTGGCCGGTAATGTAGCGCATGCTGGTGGTTCTGTGGATCTGGCTATTTTTTCTTTACATTTAGCTGGGGTGTCTTCTATTTTGGGAGCGATTAATTTTATTACTACTGTTGTAAATATACGGTGG…
>NemBar0013	KU839744	Ramphogordius sp.	England	lat-lon=53.5053333 N, 003.0622583 W	2006-01-28	Per Sundberg & Malin Strand	TTAGGGCAGCCGGGGGCGTTATTAGGAGATGACCATTTGTATAATGTTATTGTTACGGCTCATGCCTTTGTTATGATTTTCTTTTTAGTAATGCCAGTAATGATTGGTGGTTTTGGAAATTGGCTTGTTCCCTTGATGTTGGGGGCGCCGGATATAGCTTTTCCTCGGATAAATAATATGAGCTTTTGATTGTTGCCTCCCGCCTTGACTTTGCTTCTTGGCTCGGCTGCTGTGGAAGGAGGTGCGGGGACGGGTTGGACGGTCTACCCGCCTCTGGCCGGTAATGTGGCGCATGCTGGTGGTTCTGTGGATCTGGCTATTTTTTCTTTACATTTAGCTGGGGTGTCTTCTATTTTGGGAGCGATTAATTTTATTACTACTGTTGTAAATATACGGTGG…
>NemBar0014	KU839745	Riseriellus occultus	England	lat-lon=53.5053333 N, 003.0622583 W	2006-01-28	Per Sundberg & Malin Strand	TTAGGGCAGCCGGGGGCGTTGTTAGGAGATGACCATTTGTATAATGTTATTGTTACGGCTCATGCCTTTGTTATGATTTTCTTTTTAGTAATGCCAGTAATGATTGGTGGTTTTGGAAATTGGCTTGTTCCCTTGATGTTGGGAGCGCCGGATATAGCTTTTCCTCGGATAAATAATATGAGCTTTTGATTGTTGCCTCCCGCCTTGACTTTGCTTCTTGGCTCGGCTGCTGTGGAAGGAGGTGCGGGGACGGGTTGGACGGTCTACCCGCCTCTGGCCGGTAATGTAGCGCATGCTGGTGGTTCTGTGGATCTGGCTATTTTTTCTTTACATTTAGCTGGGGTGTCTTCTATTTTGGGAGCGATTAATTTTATTACTACTGTTGTAAATATACGGTGG…
>NemBar0015	KU839746	Ramphogordius sp.	England	lat-lon=53.5053333 N, 003.0622583 W	2006-01-28	Per Sundberg & Malin Strand	TTAGGGCAGCCGGGGGCGTTGTTAGGAGATGACCATTTGTATAATGTTATTGTTACGGCTCATGCCTTTGTTATGATTTTCTTTTTAGTAATGCCAGTAATGATTGGTGGTTTTGGAAATTGGCTTGTTCCCTTGATGTTGGGAGCGCCGGATATAGCTTTTCCTCGGATAAATAATATGAGCTTTTGATTGTTGCCTCCCGCCTTGACTTTGCTTCTTGGCTCGGCTGCTGTGGAAGGAGGTGCGGGGACGGGTTGGACGGTCTATCCGCCTCTGGCCGGTAATGTAGCGCATGCTGGTGGTTCTGTGGATCTGGCTATTTTTTCTTTACATTTAGCTGGGGTGTCTTCTATTTTGGGAGCGATTAATTTTATTACTACTGTTGTAAATATACGGTGG…
>NemBar0016	KU839747	Riseriellus occultus	England	lat-lon=53.5053333 N, 003.0622583 W	2006-01-28	Per Sundberg & Malin Strand	TTAGGGCAGCCGGGGGCGTTGTTAGGAGATGACCATTTGTATAATGTTATTGTTACGGCTCATGCCTTTGTTATGATTTTCTTTTTAGTAATGCCAGTAATGATTGGTGGTTTTGGAAATTGGCTTGTTCCCTTGATGTTGGGAGCGCCGGATATAGCTTTTCCTCGGATAAATAATATGAGCTTTTGATTGTTGCCTCCCGCCTTGACTTTGCTTCTTGGCTCGGCTGCTGTGGAAGGAGGTGCGGGGACGGGTTGGACGGTCTACCCGCCTCTGGCCGGTAATGTAGCGCATGCTGGTGGTTCTGTGGATCTGGCTATTTTTTCTTTACATTTAGCTGGGGTGTCTTCTATTTTGGGAGCGATTAATTTTATTACTACTGTTGTAAATATACGGTGG…
>NemBar0017	KU839748	Ramphogordius sp.	England	lat-lon=53.5053333 N, 003.0622583 W	2006-01-28	Per Sundberg & Malin Strand	TTAGGGCAGCCGGGGGCGTTATTAGGAGATGACCATTTGTATAATGTTATTGTTACGGCTCATGCCTTTGTTATGATTTTCTTTTTAGTAATGCCAGTAATGATTGGTGGTTTTGGAAATTGGCTTGTTCCCTTGATGTTGGGGGCGCCGGATATAGCTTTTCCTCGGATAAATAATATGAGCTTTTGATTGTTGCCTCCCGCCTTGACTTTGCTTCTTGGCTCGGCTGCTGTGGAAGGAGGTGCGGGGACGGGTTGGACGGTCTACCCGCCTCTGGCCGGTAATGTGGCGCATGCTGGTGGTTCTGTGGATCTGGCTATTTTTTCTTTACATTTAGCTGGGGTGTCTTCTATTTTGGGAGCGATTAATTTTATTACTACTGTTGTAAATATACGGTGG…
>NemBar0018	KU839749	Ramphogordius sp.	England	lat-lon=53.5053333 N, 003.0622583 W	2006-01-28	Per Sundberg & Malin Strand	TTAGGGCAGCCGGGGGCGTTGTTAGGAGATGACCATTTGTATAATGTTATTGTTACGGCCCATGCCTTTGTTATGATTTTCTTTTTAGTAATGCCAGTAATGATTGGTGGTTTTGGAAATTGGCTTGTTCCCTTGATGTTGGGGGCGCCGGATATAGCTTTTCCTCGGATAAATAATATGAGCTTTTGATTGTTGCCTCCCGCCTTGACTTTGCTTCTTGGCTCGGCTGCTGTGGAAGGAGGTGCGGGGACGGGTTGGACGGTCTACCCGCCTCTGGCCGGTAATGTAGCGCATGCTGGTGGTTCTGTGGATCTGGCTATTTTTTCTTTACATTTAGCTGGGGTGTCTTCTATTTTGGGAGCGATTAATTTTATTACTACTGTTGTAAATATACGGTGG…
>NemBar0019	KU839750	Riseriellus occultus	England	lat-lon=53.5053333 N, 003.0622583 W	2006-01-28	Per Sundberg & Malin Strand	TTAGGGCAGCCGGGGGCGTTGTTAGGAGATGACCATTTGTATAATGTTATTGTTACGGCTCATGCCTTTGTTATGATTTTCTTTTTAGTAATGCCAGTAATGATTGGTGGTTTTGGAAATTGGCTTGTTCCCTTGATGTTGGGGGCGCCGGATATAGCTTTTCCTCGGATAAATAATATGAGCTTTTGATTGTTGCCTCCCGCCTTGACTTTGCTTCTTGGCTCGGCTGCTGTGGAAGGAGGTGCGGGGACGGGTTGGACGGTCTACCCGCCTCTGGCCGGTAATGTAGCGCATGCTGGTGGTTCTGTGGATCTGGCTATTTTTTCTTTACATTTAGCTGGGGTGTCTTCTATTTTGGGAGCGATTAATTTTATTACTACTGTTGTAAATATACGGTGG…
>NemBar0023	KU839751	Nemertea sp.			2007-01-27	Kennet Lundin	TTAAGACAGCCTGGGGGTTTGGTACAAGATGAGCAGGTTTACAATGTTATTGTTACAGCTCATGCTTTTGTTATGATTTTTTTCCTTGTTATGCCTATTATGATTGGTGGGTTTGGGAATTGGTTAGTTCCGCTTATGTTGGGGGTTCCAGATATGGCTTTTCCTCGTATAAATAATATAAGTTTTTGACTTCTTCCTCCTTCTCTCTTCCTTCTTCTTTTATCTAGTGTTGTAGAGAGTGGGGCTGGTACTGGTTGAACAGTTTATCCTCCTCTGGCTAGAAATATTGCTCACTCTGGTCCTGCTGTTGATTTAGTAATTTTTTCTCTTCATTTAGCAGGGGCATCTTCTATTTTAGGAGCTGTAAATTTTATTACTACTGTTGTCAATATACGCTCT…
>NemBar0024	KU839752	Nemertea sp.			2007-01-27	Kennet Lundin	TTAAGTCAACCTGGGGGTTTGGTTCAAGATGAACAGGTTTATAACGTTATTGTTACGGCTCACGCTTTCGTCATGATTTTCTTTCTTGTTATGCCTATTATAATTGGTGGATTTGGTAACTGGTTAGTTCCTTTAATGTTGGGGGTGCCAGATATAGCTTTTCCTCGTATAAATAATATGAGTTTTTGACTTCTTCCTCCTTCTCTTTTTCTTTTACTTTTGTCTAGTGTTGTAGAAAGTGGGGCAGGAACTGGTTGAACAGTTTATCCTCCTTTAGCCAGAAACATTGCTCATTCTGGTCCCGCTGTTGATTTGGTAATTTTTTCTCTTCATCTGGCAGGTGCATCCTCTATTTTAGGTGCCGTAAATTTTATTACTACTGTTGTGAATATACGTTCT…
>NemBar0025	KU839753	Nemertea sp.			2007-08-27	Kennet Lundin	CTTGGTCAGCCTGGTGGAATGATTCAGGATGATCAAGTTTATAATGTTATTGTTACTGCTCATGCTTTTATTATGATTTTTTTTCTGGTTATGCCTATTATGATTGGGGGGTTTGGTAATTGGTTAGTTCCTTTAATGATGGGTGTTCCTGATATGGCTTTTCCTCGTATGAATAATATAAGTTTTTGGTTGTTACCTCCATCATTGTTTTTGTTGTTGTTATCTAGAGCTGTTGAGAGTGGTGTGGGTACAGGTTGAACTGTTTATCCTCCTTTGTCTAGAAATATTGCTCATTCTGGTCCTGCTGTTGATTTGGCTATTTTTTCTTTGCATTTGGCTGGTGCTTCTTCTATTTTAGGTGCTATTAATTTTATTACTACTGTGGTTAATATGCGTTCT…
>NemBar0029	KU839754	Nemertea sp.			2007-01-31	Kennet Lundin	CTTAGTCAGCCTGGTGGTTTAGTTCAAGATGAGCAGATTTATAACGTTATTGTAACTGCCCATGCTTTTGTTATGATTTTTTTTTTAGTTATACCTATTATGATTGGGGGGTTTGGAAATTGGTTGGTACCTTTAATATTAGGGGTTCCTGATATGGCTTTTCCTCGTATAAATAATATGAGTTTTTGATTATTACCTCCTTCTCTTCTTCTTCTTTTACTTTCTAGGGTAGTTGAGAGGGGAGCGGGGACAGGTTGGACTGTTTATCCTCCATTGGCTAGAAATATTGCTCATTCTGGTCCTGCTGTTGATTTAGTGATTTTTTCTCTTCATTTAGCTGGTGCTTCTTCTATTTTGGGTGCTGTAAACTTTATTACTACTGTTGTTAACATGCGATCT…
>NemBar0058	KU839755	Tetrastemma nigifrons	Japan		2001-06-21	Hiroshi Kajihara	TTAGGACAGCCTGGTGCTTTGTTAGGTGATGACCAGTTATATAATGTAATTGTAACTGCTCATGCATTTGTTATAATTTTTTTTTTAGTAATACCAGTAATAATTGGTGGATTTGGGAATTGATTGGTTCCGTTAATATTAGGTGCGCCGGATATGGCTTTTCCTCGTATAAATAATATGAGATTTTGGTTATTGCCTCCTGCATTAACTCTTCTTCTTTCTTCTGGAGCGGTTGAGAGAGGTGCTGGAACTGGATGGACTGTTTACCCTCCTTTATCTAGAAATATCGCTCATGCTGGTGGATCAGTAGATTTAGCAATTTTTTCTTTACATTTAGCTGGTGTATCTTCGATTTTAGGTGCTATTAACTTTATTACTACTATTATTAATATGCGATGA…
>NemBar0059	KU839756	Tetrastemma stimpsoni	Japan		2004-07-04	Hiroshi Kajihara	TTAGGACAGCCTGGTGCTTTGTTAGGTGATGATCAGTTATACAATGTAATTGTAACTGCTCATGCATTTGTTATAATTTTTTTTTTAGTAATACCAGTAATAATTGGTGGATTTGGGAATTGATTGGTTCCGTTAATATTAGGTGCGCCGGATATGGCTTTTCCTCGTATAAATAATATGAGATTTTGGTTATTGCCTCCTGCATTAACTCTTCTTCTTTCTTCTGGAGCGGTTGAGAGAGGTGCTGGAACTGGATGGACTGTTTATCCTCCTTTATCTAGAAATATTGCTCATGCTGGTGGATCAGTAGATTTAGCAATTTTTTCTTTACATTTAGCTGGTGTATCTTCGATTTTAGGTGCTATTAACTTTATTACTACTATTATTAATATGCGATGA…
>NemBar0060	KU839757	Tetrastemma candidum	Norway		2006-10-20	Hiroshi Kajihara	TTAGGTCAGCCGGGTGCTTTGCTTGGAGATGATCAGCTATATAATGTTATTGTTACTGCTCATGCTTTTGTTATAATTTTTTTTTTAGTAATACCTGTAATGATTGGAGGTTTTGGAAATTGGTTGGTTCCGTTGATGTTAGGGGCTCCTGATATGGCGTTTCCTCGAATAAATAATATGAGGTTTTGACTTCTTCCTCCTGCATTAACTTTGTTACTGTCCTCTGGTGCTGTAGAAAGAGGTGCTGGGACTGGTTGAACAGTTTATCCTCCGCTTTCTAGTAATATTGCGCATTCTGGTGGTTCTGTAGACTTAGCTATTTTTTCTCTTCATCTTGCTGGTGTTTCTTCTATTTTAGGTGCAATTAATTTTATTACTACTATTATTAATATGCGATGA…
>NemBar0062	KU839758	Tetrastemma roseocephalum	Japan		2007-05-18	Yuji Ise	TTAGGGCAACCTGGTGCTTTGTTGGGTGATGACCAATTATATAATGTTATTGTTACAGCTCATGCTTTTGTTATAATTTTTTTTTTAGTGATGCCTGTTATGATTGGCGGTTTTGGAAATTGATTAGTGCCCTTAATATTAGGAGCTCCTGATATGGCATTTCCTCGTATAAATAATATGAGTTTTTGGTTGTTACCACCTGCTTTGAGATTATTATTATTCTCTGGTGCAGTAGAAAGTGGTGCTGGAACTGGTTGAACAGTCTATCCTCCTTTGTCTAGGAATATTGCACATTCTGGTGGTTCTGTTGATTTAGCTATTTTTTCATTACATTTAGCTGGAGTTTCTTCTATTTTAGGGGCTATTAATTTTATTACAACTATTATTAATATACGGTGG…
>NemBar0063	KU839759	Tetrastemma yamaokai	Japan		2004-08-19	Hiroshi Kajihara	TTAGGGCAACCTGGTGCTTTGTTGGGTGATGACCAATTATATAATGTTATTGTTACAGCTCATGCTTTTGTTATAATTTTTTTTTTAGTGATGCCTGTTATGATTGGCGGTTTTGGAAATTGATTAGTGCCTTTAATATTAGGAGCTCCTGATATGGCATTTCCTCGTATAAATAATATGAGTTTTTGGTTGTTACCACCTGCTTTGAGATTATTATTATTCTCTGGTGCAGTAGAAAGTGGTGCTGGAACTGGTTGAACAGTCTATCCTCCTTTGTCTAGGAATATTGCACATTCTGGTGGTTCTGTTGATTTAGCTATTTTTTCCTTACATTTAGCTGGAGTTTCTTCTATTTTAGGGGCTATTAATTTTATCACAACTATTATTAATATACGGTGG…
>NemBar0064	KU839760	Tetrastemma yamaokai	China		2005-06-23	Sun Shichun	TTAGGGCAACCTGGTGCTTTGTTAGGTGATGACCAACTATATAATGTTATTGTTACAGCTCATGCTTTTGTTATAATTTTTTTTTTAGTGATGCCTGTTATAATTGGTGGTTTTGGAAATTGATTAGTGCCTTTGATATTAGGGGCTCCTGATATGGCATTTCCTCGAATAAATAATATGAGTTTTTGGTTGTTACCACCTGCTTTGAGGTTGTTGTTATTTTCTGGTGCGGTAGAAAGTGGTGCTGGGACTGGTTGAACAGTATATCCACCTTTATCTAGAAATATTGCACATTCTGGTGGTTCTGTTGATTTAGCTATTTTTTCTTTACATTTAGCTGGGGTTTCTTCAATTTTGGGGGCTATTAATTTCATTACAACTATTATTAATATACGATGG…
>NemBar0065	KU839761	Lineus longissimus	Norway		2006-10-20	Hiroshi Kajihara	TTGGGACAGCCTGGGGCTTTGTTGGGGGATGATCATTTGTATAATGTGATTGTAACGGCTCATGCTTTTGTTATGATTTTTTTCTTAGTTATGCCTGTAATGATTGGTGGTTTTGGAAATTGACTTGTTCCTTTGATGTTGGGGGCTCCGGATATGGCTTTTCCTCGAATGAACAATATGAGTTTTTGGTTGCTGCCCCCTGCTCTAACACTTTTGTTGGGATCGGCTGCAGTGGAAGGGGGTGCAGGAACAGGCTGAACGGTTTATCCGCCTTTGGCTGGTAATGTTGCGCATGCAGGTGGTTCTGTTGATTTGGCTATTTTTTCTTTACATTTAGCGGGGGTTTCTTCTATTTTAGGTGCTATTAATTTTATTACTACTGTGGTTAATATGCGATGA…
>NemBar0066	KU839762	Lineopselloides abbilineus	Japan		2003-07-31	Hiroshi Kajihara	TTGGGGCAGCCGGGTGCTCTACTTGGGGATGATCATTTGTATAATGTTATTGTTACAGCTCATGCATTTGTTATAATTTTTTTTTTGGTTATGCCGGTTATAATTGGTGGTTTTGGTAACTGGTTAGTGCCTCTTATGTTAGGGGCTCCTGATATAGCTTTTCCTCGTATAAATAATATGAGTTTTTGGCTTCTCCCTCCTTCTTTAACTTTGTTGTTGGGTTCAGCAGCTGTTGAAGGTGGTGTTGGTACTGGTTGGACTGTCTATCCCCCTTTAGCTGGTAATGTTGCTCATGCTGGTGGGTCTGTGGATCTTGCTATTTTTTCTCTCCATCTTGCTGGTGTTTCTTCTATTTTGGGTGCTATTAATTTTATTACTACTGTTGTTAATATGCGATGA…
>NemBar0070	KU839763	Tetrastemma yamaokai	China		2007-05-18	Alexei Chernyshev	TTAGGTCAACCTGGAGCTTTATTGGGTGATGATCAATTATATAATGTTATTGTTACAGCTCATGCTTTTGTTATAATTTTTTTTTTAGTGATGCCTGTTATAATTGGTGGTTTTGGAAATTGATTAGTGCCTTTAATGTTAGGTGCTCCTGATATGGCGTTTCCTCGAATAAATAATATGAGTTTTTGGTTGTTGCCACCCGCTTTGAGGTTGTTGTTATTTTCTGGTGCAGTAGAAAGTGGTGCTGGAACTGGTTGAACAGTTTATCCACCTTTATCTAGAAATATTGCACATTCTGGTGGTTCTGTTGATTTAGCTATTTTTTCTTTACATTTAGCTGGGGTTTCTTCAATTTTGGGGGCTATTAATTTTATTACAACTATTATTAATATACGATGG…
>NemBar0071	KU839764	Tetrastemma pimaculatum	Russia		2007-07-13	Alexei Chernyshev	TTAGGGCAACCTGGTGCTTTGTTAGGTGATGACCAACTATATAATGTTATTGTTACAGCTCATGCTTTTGTTATAATTTTTTTTTTAGTGATGCCTGTTATAATTGGTGGTTTTGGAAATTGATTAGTGCCTTTGATATTAGGGGCTCCTGATATGGCATTTCCTCGAATAAATAATATGAGTTTTTGGTTGTTACCACCTGCTTTGAGGTTGTTGTTATTTTCTGGTGCGGTAGAAAGTGGTGCTGGGACTGGTTGAACAGTATATCCACCTTTATCTAGAAATATTGCACATTCTGGTGGTTCTGTTGATTTAGCTATTTTTTCTTTACATTTAGCTGGGGTTTCTTCAATTTTGGGGGCTATTAATTTCATTACAACTATTATTAATATACGATGG…
>NemBar0072	KU839765	Nemertellina yamaokai	Japan		2007-07-03	Hiroshi Kajihara	TTAGGTCAGCCAGGTTCTTTATTAGGCGATGATCAATTATATAATGTTATTGTTACTGCACATGCTTTTATTATAATTTTTTTTTTAGTAATACCTGTAATAATTGGTGGATTTGGTAACTGATTAGTCCCATTAATATTGGGAGCACCAGATATAGCTTTTCCTCGTATAAATAATATAAGATTTTGATTACTACCTCCTTCTTTAACGCTTCTTTTATCATCAGCTGCTGTTGAAAGTGGGGCAGGAACTGGTTGAACAGTCTATCCTCCTTTGTCTAGAAATATTGCTCATGCTGGTGGTTCTGTTGATTTAGCTATTTTTTCTCTTCACTTAGCAGGTATTTCTTCTATTTTAGGAGCTATTAATTTTATTACTACTATTGTAAATATGCGATGG…
>NemBar0073	KU839766	Emplectonema mitusii	Japan		2007-07-30	Hiroshi Kajihara	TTGGGACAGCCTGGTTCTTTGTTAGGGGATGATCAGCTGTATAATGTAATTGTTACTGCTCATGCTTTTGTTATAATTTTTTTTTTAGTTATGCCGGTTATGATTGGAGGGTTTGGAAATTGGTTGGTTCCTTTGATGTTAGGAGCTCCTGATATGGCTTTTCCTCGTATAAATAATATAAGATTTTGGCTTCTTCCTCCTGCTTTAACTTTATTATTGTCCTCTGCTGCTGTTGAGAGTGGTGCTGGTACTGGATGGACGGTGTATCCTCCTTTGTCTAGGAATGTTGCTCATTCTGGAGGGTCTGTAGACTTGGCTATTTTTTCTTTACATTTAGCTGGTGTATCTTCGATTCTTGGGGCAATTAATTTTATTACTACTATTTTGAATATGCGTTGG…
>NemBar0074	KU839767	Diplomma serpentina	Philippines		2004-04-28	Hiroshi Kajihara	TTAGGGCAGCCGGGGGCTTTATTGGGAGATGACCAGTTATATAAGGTTATTGTGACTGCTCATGCTTTTGTAATAATTTTTTTTTTAGTTATGCCTGTAATGATTGGGGGGTTTGGTAACTGATTAGTTCCTTTAATGTTGGGGGCTCCAGATATAGCTTTTCCTCGTATAAATAATATAAGATTTTGGTTGCTTCCTCCTGCTTTGGTACTTTTACTTTCTTCTGCTGCCGTTGAGAGAGGGGCAGGGACTGGGTGGACTGTTTATCCTCCTTTATCTAGTAATATTGCACATTCTGGTGGGTCAGTGGATTTAGCAATTTTTTCTTTACATTTAGCTGGGGTTTCGTCTATTTTAGGTGCTATTAATTTTATTACTACTATTATTAATATACGTTGA…
>NemBar0075	KU839768	Diplomma serpentina	Philippines		2005-04-28	Hiroshi Kajihara	TTAGGGCAGCCGGGGGCTTTATTGGGAGATGACCAGTTATATAATGTTATTGTGACTGCTCATGCTTTTGTAATAATTTTTTTTTTAGTTATGCCTGTAATGATTGGGGGGTTTGGTAACTGATTAGTTCCTTTAATGTTGGGGGCTCCAGATATAGCTTTTCCTCGTATAAATAATATAARATTTTGGTTGCTTCCTCCTGCTTTGGTACTTTTACTTTCTTCTGCTGCCGTTGAGAGAGGGGCAGGGACTGGGTGGACTGTTTATCCTCCTTTATCTAGTAATATTGCACATTCTGGTGGGTCAGTGGATTTAGCAATTTTTTCTTTACATTTAGCTGGGGTTTCGTCTATTTTAGGTGCTATTAATTTTATTACTACTATTATTAATATACGTTGA…
>NemBar0076	KU839769	Diplomma serpentina	Japan		2005-05-21	Hiroshi Kajihara	TTAGGGCAGCCGGGGGCTTTATTGGGGGATGACCAGCTATATAATGTTATTGTGACTGCTCATGCTTTTGTAATAATTTTTTTTTTAGTTATGCCTGTAATGATTGGGGGGTTTGGCAACTGATTAGTTCCTTTAATGTTGGGGGCTCCAGATATAGCTTTTCCTCGTATAAATAATATAARATTTTGGTTGCTCCCTCCTGCTTTGGTACTTTTACTTTCTTCTGCTGCTGTTGAGAGAGGGGCAGGGACTGGGTGGACTGTTTATCCTCCTTTATCTAGTAATATTGCACATTCTGGTGGGTCAGTGGATTTAGCAATTTTTTCTTTACATTTAGCTGGGGTTTCATCTATTTTAGGTGCTATTAATTTTATTACTACTATTATTAATATACGTTGA…
>NemBar0077	KU839770	Diplomma serpentina	Japan		2005-05-21	Hiroshi Kajihara	TTAGGGCAGCCGGGGGCTTTATTGGGGGATGACCAGCTATATAATGTTATTGTGACTGCTCATGCTTTTGTAATAATTTTTTTTTTAGTTATGCCTGTAATGATTGGGGGGTTTGGCAACTGATTAGTTCCTTTAATGTTGGGGGCTCCAGATATAGCTTTTCCTCGTATAAATAATATAAGATTTTGGTTGCTCCCTCCTGCTTTGGTACTTTTACTTTCTTCTGCTGCTGTTGAGAGAGGGGCAGGGACTGGGTGGACTGTTTATCCTCCTTTATCTAGTAATATTGCACATTCTGGTGGGTCAGTGGATTTAGCAATTTTTTCTTTACATTTAGCTGGGGTTTCATCTATTTTAGGTGCTATTAATTTTATTACTACTATTATTAATATACGTTGA…
>NemBar0078	-	Amphiporus lactifloreus	UK		2005-03-20	Hiroshi Kajihara	CTGGGGCAGCCTGGGGCCCTATTGGGGGATGATCAACTATATAATGTTATTGTAACTGCCCATGCTTTTGTAATAATTTTTTTTTTAGTTATGCCGGTAATAATTGGCGGGTTTGGAAATTGGCTTGTGCCTTTAATGTTGGGGGCTCCTGATATAGCCTTCCCTCGTATAAATAATATAAGGTTTTGATTATTACCACCTGCTCTTACACTTCTTTTGTCTTCTGGGGCGGTTGAGAGTGGGGCTGGGACTGGGTGGACTGTTTATCCCCCTTTATCGAGGAATATTGCCCATGCTGGTGGGTCTGTGGATTTAGCTATTTTTTCCCTTCATCTTGCTGGGGTCTCTTCTATCTTAGGAGCTATTAATTTTATTACTACGATTATTAATATGCGCTGG…
>NemBar0079	-	Amphiporus lactifloreus	UK		2005-03-20	Hiroshi Kajihara	CTGGGGCAGCCTGGGGCCCTATTGGGGGATGATCAACTATATAATGTTATTGTAACTGCCCATGCTTTTGTAATAATTTTTTTTTTAGTTATGCCGGTAATAATTGGCGGGTTTGRAAATTGGCTTGTGCCTTTAATGTTGGGGGCTCCTGATATAGCCTTCCCTCGTATAAATAATATAAGGTTTTGATTATTACCACCTGCTCTTACACTTCTTTTGTCTTCTGGGGCGGTTGAGAGTGGGGCTGGGACTGGGTGGACTGTTTATCCCCCTTTATCGAGGAATATTGCCCATGCTGGTGGGTCTGTGGATTTAGCTATTTTTTCCCTTCATCTTGCTGGGGTCTCTTCTATCTTAGGAGCTATTAATTTTATTACTACGATTATTAATATGCGCTGG…
>NemBar0080	KU839771	Callinera emiliae	Philippines		2005-10-25		CTTGGGCAACCTGGGGCTCTTCTAGGTGATGATCATTTGTATAATGTTATTGTTACTGCTCACGCTTTTGTAATGATTTTTTTTTTGGTTATGCCTGTWATGATTGGTGGTTTTGGAAATTGATTGGTTCCTTTGATGTTGGGTGCTCCTGACATGGCTTTTCCTCGTATGAATAATATGAGTTTTTGGCTTCTTCCACCTTCCCTTACTTTGCTTCTTTTTTCTGGTGCTGTTGAGAGTGGTGTCGGTACTGGGTGAACTGTTTATCCCCCACTTGCTTCAAATTTAGCTCATTCTGGTGGTTCTGTTGATCTTGCTATCTTTTCTCTTCATCTTGCTGGTGTTTCTTCTATTCTTGGTGCAATTAATTTTATTACTACTGTGATTAATATGCGTTGA…
>NemBar0081	KU839772	Callinera emiliae	Philippines	lat-lon=58.8734333 N, 011.0763833 E	2005-10-25		CTTGGGCAACCTGGGGCTCTTCTAGGTGATGATCATTTGTATAATGTTATTGTTACTGCTCACGCTTTTGTAATGATTTTTTTTTTGGTTATGCCTGTWATGATTGGTGGTTTTGGAAATTGATTGGTTCCTTTGATGTTGGGTGCTCCTGACATGGCTTTTCCTCGTATGAATAATATGAGTTTTTGGCTTCTTCCACCTTCCCTTACTTTGCTTCTTTTTTCTGGTGCTGTTGAGAGTGGTGTCGGTACTGGGTGAACTGTTTATCCCCCACTTGCTTCAAATTTAGCTCATTCTGGTGGTTCTGTTGATCTTGCTATCTTTTCTCTTCATCTTGCTGGTGTTTCTTCTATTCTTGGTGCAATTAATTTTATTACTACTGTGATTAATATGCGTTGA…
>NemBar0082	KU839773	Nemertea sp.		lat-lon=58.8692167 N, 011.1087500 E	2006	Malin Strand	TTAGGGCAGCCTGGTGCTCTTTTAGGGGATGATCAACTTTATAATGTGATTGTTACTGCTCATGCTTTTGTGATAATTTTTTTTTTAGTTATACCTGTTATAATTGGAGGTTTTGGAAATTGACTAGTGCCATTAATGCTTGGTGCTCCGGATATGGCTTTTCCTCGAATAAATAATATAAGTTTTTGACTATTACCTCCTGCCCTCATTCTTCTCTTATCCTCTGGTGCTGTAGAAAGTGGTGCTGGGACTGGTTGGACTGTTTATCCCCCATTATCAAGAAATGTTGCCCATGCTGGAAGTTCCGTGGATTTGGCTATCTTTTCTCTACATCTTGCTGGTGTTTCTTCAATTTTAGGAGCTATTAATTTTATTACTACAATTATTAATATGCGGTGG…
>NemBar0083	KU839774	Amphiporus dissimulans	Sweden	lat-lon=58.8692167 N, 011.1087500 E	2008-09-01	Malin Strand	TTAGGTCAGCCTGGTGCATTTTTAGGTGATGATCAGCTTTATAATGTTATTGTTACTGCCCATGCTTTTGTGATGATTTTTTTTTTGGTTATGCCTGTWATGATTGGTGGTTTCGGAAATTGACTTGTTCCTTTAATATTGGGGGCCCCAGATATGGCTTTCCCTCGTATAAATAATATGAGTTTTTGGTTGCTTCCGCCATCTTTAACCCTTCTTCTTTCTTCTGGTGCTGTTGAGAGTGGTGTTGGTACTGGTTGGACTGTTTATCCCCCTTTGTCAAGAAATATTGCCCATGCTGGAGGTTCTGTGGATTTGGCTATTTTTTCTTTACATTTGGCTGGTGTTTCTTCTATTTTGGGGGCTATTAATTTTATTACTACTATTGTAAATATGCGTTGG…
>NemBar0084	KU839775	Raygibsonia bergi	Sweden	lat-lon=58.8906333 N, 011.0983500 E	2008-10-01	Malin Strand	TTAGGGCAGCCTGGTGCTTTTTTAGGAGATGATCAGTTGTATAATGTTATTGTAACTGCTCATGCTTTTGTTATGATTTTTTTTTTAGTAATGCCTGTTATAATTGGTGGGTTTGGGAATTGGCTAGTTCCTTTAATGTTAGGGGCGCCAGATATGGCTTTTCCTCGGATGAATAATATAAGGTTTTGGTTGTTGCCACCTTCTTTAACTCTTTTGCTTTCTTCTGGTGCTGTGGAGAGTGGGGCTGGTACTGGGTGAACTGTTTACCCTCCTCTATCTAGGAATGTTGCTCATGCTGGTGGTTCTGTTGATTTAGCTATTTTTTCTCTTCATCTTGCTGGAGTTTCATCAATTTTAGGTGCAATTAATTTTATTACTACTATTATTAATATGCGTTGG…
>NemBar0085	KU839776	Raygibsonia bergi	Sweden		2008-10-01	Malin Strand	TTAGGGCAGCCTGGTGCTTTTTTAGGAGATGATCAGTTGTATAATGTTATTGTAACTGCTCATGCTTTTGTTATGATTTTTTTTTTAGTAATGCCTGTTATAATTGGTGGGTTTGGGAATTGGCTAGTTCCTTTAATGTTAGGGGCGCCAGATATGGCTTTTCCTCGGATGAATAATATAAGGTTTTGGTTGTTGCCACCTTCTTTAACTCTTTTGCTTTCTTCTGGTGCTGTGGAGAGTGGGGCTGGTACTGGGTGAACTGTTTACCCTCCTCTATCTAGGAATGTTGCTCATGCTGGTGGTTCTGTTGATTTAGCTATTTTTTCTCTTCATCTTGCTGGAGTTTCATCAATTTTAGGTGCAATTAATTTTATTACTACTATTATTAATATGCGTTGG…
>NemBar0086	KU839777	Tetrastemma vermiculus	Sweden		2008-09-01	Malin Strand	TTAGGGCAACCAGGTGCTTTGCTTGGAGATGATCAGCTGTACAATGTTATTGTCACTGCTCATGCTTTTGTTATAATTTTTTTTTTAGTAATACCTGTAATAATTGGKGGGTTTGGGAATTGGTTGGTTCCTCTGATATTGGGGGCTCCGGATATGGCCTTTCCTCGGATGAATAACATAAGTTTTTGGTTGTTGCCACCASCTTTAATTTTGCTCCTATCTTCTGGTGCAGTTGAGAGCGGAGCGGGAACAGGTTGGACAGTTTATCCTCCGCTTTCGAGAAATATTGCTCACTCTGGTGGATCGGTTGACTTAGCTATTTTTTCACTTCATCTTGCTGGTGTTTCTTCAATTTTAGGAGCAATTAATTTTATTACTACTATTATTAATATGCGTTGG…
>NemBar0087	KU839778	Nemertea sp.			2008	Christofer Schander	CTTGGGCAACCTGGGGCTCTTTTAGGGGATGATCATCTTTATAATGTGATTGTTACGGCCCATGCTTTTGTAATAATTTTTTTTTTAGTTATGCCGGTGATAATTGGTGGTTTTGGTAACTGGCTTGTTCCTCTTATATTGGGGGCGCCTGATATGGCTTTTCCTCGTATAAATAATATAAGTTTTTGGCTTCTTCCTCCGGCTTTAACTTTATTGTTGGGTTCTGCTGCTGTTGAGGGGGGGGCGGGGACAGGTTGGACAGTTTACCCGCCTTTGGCAGGAAATGTTGCGCATGGTGGCGGTTCTGTTGATTTAGCTATTTTTTCTTTACATCTCGCTGGTGTTTCTTCTATTTTAGGGGCTATTAATTTTATTACTACGGTTGTAAATATGCGATGG…
>NemBar0088	KU839779	Nemertea sp.			2008	Christofer Schander	CTTGGGCAACCTGGGGCTCTTTTAGGGGATGATCATCTTTATAATGTGATTGTTACGGCCCATGCTTTTGTAATAATTTTTTTTTTAGTTATGCCGGTGATAATTGGTGGTTTTGGTAACTGGCTTGTTCCTCTTATATTGGGGGCGCCTGATATGGCTTTTCCTCGTATAAATAATATAAGTTTTTGGCTTCTTCCTCCGGCTTTAACTTTATTGTTGGGTTCTGCTGCTGTTGAGGGGGGGGCGGGGACAGGTTGGACAGTTTACCCNCCTTTGGCAGGAAATGTTGCGCATGGTGGTGGTTCTGTTGATTTAGCTATTTTTTCTTTACATCTCGCTGGTGTTTCTTCTATTTTAGGGGCTATTAATTTTATTACTACGGTTGTAAATATGCGATGG…
>NemBar0089	KU839780	Nemertea sp.		lat-lon=36.7387500 N, 006.4416389 W	2008	Christofer Schander	TTGGGGCAACCTGGTGCTTTATTGGGGGATGATCAGTTGTATAATGTAATTGTAACGGCTCATGCTTTTGTAATAATTTTTTTTTTGGTTATGCCAGTTATAATTGGAGGGTTTGGTAATTGGTTGGTTCCTCTTATGTTGGGGGCTCCTGATATAGCATTTCCTCGAATAAATAATATGAGATTTTGGTTGTTACCTCCTGCTTTAACATTATTATTGTCATCAGCAGCTGTTGAGAGTGGGGCTGGGACTGGGTGGACAGTATATCCTCCTTTATCGAGTAATCTTGCTCATTCTGGTGGGTCTGTTGATTTGGCTATTTTTTCTTTGCATTTAGCAGGTGTTTCGTCTATTTTAGGTGCTATTAATTTTATTACTACAATTATTAATATACGGTGA…
>NemBar0090	KU839781	Nemertea sp.		lat-lon=36.7387500 N, 006.4416389 W	2008	Marie-Claire Fabri	CTTGGGCAGCCTGGGGCCCTTTTGGGGGATGATCATTTATATAATGTTATTGTTACGGCTCATGCTTTTGTAATGATTTTTTTTTTAGTCATGCCTGTAATAATTGGGGGGTTTGGCAATTGGTTAGTCCCATTGATATTGGGGGCTCCGGATATGGCTTTTCCTCGTATAAATAATATGAGTTTTTGGTTGTTACCTCCTTCTTTAGTTTTACTTTTGTTTTCTGGGGCGGTAGAGAGTGGGGTTGGCACTGGGTGAACTGTTTATCCTCCGTTAGCGTCTAATTTGGCGCACTCTGGGGGGTCTGTTGATTTAGCTATTTTTTCTCTTCATTTGGCTGGTGTCTCTTCAATTTTAGGTGCTATTAATTTTATTACTACTATTATTAATATGCGTTGA…
>NemBar0101	KU839782	Lineus sp.	Spain	lat-lon=36.7387500 N, 006.4416389 W	2005-11-22	Per Sundberg	TTAGGCCAGCCGGGTGCGTTGTTGGGGGACGATCATCTTTACAATGTTATTGTTACGGCGCATGCTTTTGTAATAATTTTTTTTTTGGTCATGCCAGTGATAATTGGTGGTTTTGGAAATTGGCTTGTCCCTTTAATGTTGGGGGCTCCGGACATGGCTTTCCCGCGCATGAACAACATGAGTTTTTGATTATTACCCCCTGCTTTAACTTTGCTTTTGGGTTCGGCTGCGGTTGAGGGGGGCGCAGGGACGGGCTGGACGGTTTATCCTCCGCTTTCAGGGAATGTTGCGCATGCTGGAGGTTCCGTGGATCTTGCTATTTTTTCTCTTCACTTGGCGGGTGTGTCTTCTATTTTGGGTGCTATTAATTTTATTACTACTGTTGTGAATATGCGCTGG…
>NemBar0103	KU839783	Lineus sp.	Spain	lat-lon=36.7387500 N, 006.4416389 W	2005-11-22	Per Sundberg	TTAGGCCAGCCGGGTGCGTTGTTGGGGGACGATCATCTTTACAATGTTATTGTTACGGCGCATGCTTTTGTAATAATTTTTTTTTTGGTCATGCCAGTGATAATTGGTGGTTTTGGAAATTGGCTTGTCCCTTTAATGTTGGGGGCTCCGGACATGGCTTTCCCGCGCATGAACAACATGAGTTTTTGATTATTACCCCCTGCTTTAACTTTGCTTTTGGGTTCGGCTGCGGTTGAGGGGGGCGCAGGGACGGGCTGGACGGTTTATCCTCCGCTTTCAGGGAATGTTGCGCATGCTGGAGGTTCCGTGGATCTTGCTATTTTTTCTCTTCACTTGGCGGGTGTGTCTTCTATTTTGGGTGCTATTAATTTTATTACTACTGTTGTGAATATGCGCTGG…
>NemBar0106	KU839784	Lineus sp.	Spain	lat-lon=36.7387500 N, 006.4416389 W	2005-11-22	Per Sundberg	TTAGGTCAGCCGGGTGCGTTGTTGGGGGACGATCATCTTTACAATGTTATTGTTACGGCGCATGCTTTTGTAATAATTTTTTTTTTGGTCATGCCAGTGATAATTGGGGGTTTTGGAAATTGGCTTGTCCCTTTAATGTTGGGGGCTCCGGACATGGCTTTCCCGCGCATGAACAACATGAGTTTTTGATTATTACCCCCTGCTTTAACTTTGCTTTTGGGTTCGGCTGCGGTTGAGGGGGGCGCAGGGACGGGCTGGACGGTTTATCCTCCGCTTTCAGGGAATGTTGCGCATGCTGGAGGTTCCGTGGATCTTGCTATTTTTTCTCTTCACTTGGCGGGTGTGTCTTCTATTTTGGGTGCTATTAATTTTATTACTACTGTTGTGAATATGCGCTGG…
>NemBar0107	KU839785	Lineus sp.	Spain	lat-lon=58.3047222 N, 011.6272222 E	2005-11-22	Per Sundberg	TTAGGCCAGCCGGGTGCGTTGTTGGGGGACGATCATCTTTACAATGTTATTGTTACGGCGCATGCTTTTGTAATAATTTTTTTTTTGGTCATGCCAGTGATAATTGGTGGTTTTGGAAATTGGCTTGTCCCTTTAATGTTGGGAGCTCCGGACATGGCTTTCCCGCGCATGAACAACATGAGTTTTTGATTATTACCCCCTGCTTTAACTTTGCTTTTGGGTTCGGCTGCGGTTGAGGGGGGCGCAGGGACGGGCTGGACGGTTTATCCTCCGCTTTCAGGGAATGTTGCGCATGCTGGAGGTTCCGTGGATCTTGCTATTTTTTCTCTTCACTTGGCGGGTGTGTCTTCTATTTTGGGTGCTATTAATTTTATTACTACTGTTGTGAATATGCGCTGG…
>NemBar0109	KU839786	Lineus sp.	Spain		2005-11-22	Per Sundberg	TTAGGCCAGCCGGGTGCGTTGTTGGGGGACGATCATCTTTACAATGTTATTGTTACGGCGCATGCTTTTGTAATAATTTTTTTTTTGGTCATGCCAGTGATAATTGGTGGTTTTGGAAATTGGCTTGTCCCTTTAATGTTGGGGGCTCCGGACATGGCTTTCCCGCGCATGAACAACATGAGTTTTTGATTATTACCCCCTGCTTTAACTTTGCTTTTGGGTTCGGCTGCGGTTGAGGGGGGCGCAGGGACGGGCTGGACGGTTTATCCTCCGCTTTCAGGGAATGTTGCGCATGCTGGAGGTTCCGTGGATCTTGCTATTTTTTCTCTTCACTTGGCGGGTGTGTCTTCTATTTTGGGTGCTATTAATTTTATTACTACTGTTGWGAATATGCGCTGG…
>NemBar0112	KU839787	Oerstedia dorsalis	Sweden		2006-04-20	Per Sundberg & Tobias Kånneby	TTAGGGCAACCTGGTTCTTTATTGGGAGATGATCAGCTTTACAACGTTATTGTTACTGCACATGCATTTGTTATAATTTTTTTTTTAGTTATACCTGTAATAATTGGAGGATTTGGAAATTGATTAGTTCCTTTGATATTAGGAGCTCCTGATATAGCTTTTCCTCGAATAAATAATATAAGATTTTGACTTTTACCTCCAGCTTTAACTCTTTTATTGTTTTCTGGGGCTGTTGAAAGTGGAGTAGGAACTGGATGAACTGTTTATCCTCCTTTATCTAGAAATATTGCTCATTCTGGTGGTTCTGTTGATTTAGCTATTTTTTCTTTACATTTAGCTGGTGTTTCTTCTATTTTAGGTGCAATTAATTTTATTACAACAATTATTAACATACGATGA…
>NemBar0113	KU839788	Tetrastemma vermiculus	Sweden			Per Sundberg & Tobias Kånneby	TTAGGGCAACCAGGTGCTTTGCTTGGAGATGATCAGCTGTACAATGTTATTGTCACTGCTCATGCTTTTGTTATAATTTTTTTTTTAGTAATACCTGTAATAATTGGTGGGTTTGGGAATTGGTTGGTTCCTCTGATATTGGGGGCTCCGGATATGGCCTTTCCTCGGATGAATAACATAAGTTTTTGGTTGTTGCCACCAGCTTTAATTTTGCTCCTATCTTCTGGTGCAGTTGAGAGCGGAGCGGGAACAGGTTGGACAGTTTATCCTCCGCTTTCGAGAAATATTGCTCACTCTGGTGGATCGGTTGACTTAGCTATTTTTTCACTTCATCTTGCTGGTGTTTCTTCAATTTTAGGAGCAATTAATTTTATTACTACTATTATTAATATGCGTTGG…
>NemBar0114	KU839789	Cerebratulus sp.	Sweden			Per Sundberg & Tobias Kånneby	TTAGGCCAGCCGGGGGCTTTGTTGGGGGATGATCATCTTTATAATGTCATTGTAACTGCTCATGCTTTCGTCATGATTTTCTTTTTGGTTATGCCTGTAATGATTGGTGGATTCGGAAACTGGCTTGTTCCGTTGATGCTTGGGGCTCCTGATATGGCTTTCCCTCGTATAAATAATATGAGTTTTTGGTTGCTTCCTCCCGCCTTGACACTGCTTCTTGGTTCTGCTGCTGTAGAGGGTGGGGCTGGAACAGGATGGACGGTGTACCCTCCTCTTGCTGGAAATGTGGCGCACGCTGGTGGGTCTGTTGACTTGGCTATCTTTTCTCTTCATCTTGCTGGTGTGTCGTCAATTCTAGGTGCTATTAACTTTATTACTACCGTGATTAATATGCGTTGG…
>NemBar0115	KU839790	Cerebratulus fuscus	Sweden			Per Sundberg & Tobias Kånneby	CTAGGCCAGCCTGGTGCTTTGCTGGGCGATGATCATTTGTATAATGTTATTGTGACTGCCCATGCTTTCGTTATGATCTTTTTTTTGGTTATGCCCGTGATGATTGGGGGATTCGGGAATTGGTTAGTCCCTCTAATGTTAGGTGCGCCGGATATGGCTTTCCCTCGTATGAACAATATGAGTTTTTGGCTTCTTCCTCCTGCTCTGACTTTGTTGTTGGGTTCTGCGGCGGTTGAGGGGGGAGTTGGCACAGGTTGGACGGTGTATCCGCCTTTGGCCGGCAATGTTGCGCACGCGGGGGGGTCAGTGGATTTAGCTATTTTTTCTTTACATTTGGCTGGTGTTTCTTCTATTCTGGGGGCGATTAATTTTATCACTACGGTGGTAAATATGCGGTGG…
>NemBar0116	KU839791	Hubrechtella dubia	Sweden			Per Sundberg & Tobias Kånneby	CTAGGTCAGCCGGGAGCACTTCTGGGGGATGATCAGCTTTACAATGTAATTGTAACTGCTCATGCTTTTGTAATGATTTTTTTTTTGGTAATGCCTGTWTTGATTGGGGGTTTTGGAAACTGGTTGGTCCCTCTTATATTAGGGGCTCCGGATATGGCTTTTCCTCGGATAAATAATATAAGATTTTGGTTACTTCCGCCTTCCTTAACTTTGCTTTTAGCTTCTGCTGCGGTTGAAGGGGGAGCCGGGACTGGTTGGACTGTCTATCCTCCTTTATCAAGAAATTTAACTCATGCAGGTGGTTCTGTTGATTTAGCTATTTTTTCTCTTCACTTAGCTGGAATTTCTTCCATTTTGGGGGCGATTAACTTTATTACTACTGTTATCAATATGCGTTGG…
>NemBar0117	KU839792	Hubrechtella dubia	Sweden			Per Sundberg & Tobias Kånneby	CTAGGTCAGCCGGGAGCACTTCTGGGGGATGATCAGCTCTACAATGTAATTGTAACTGCTCATGCTTTTGTAATGATTTTTTTTTTGGTAATGCCTGTWTTGATTGGGGGTTTTGGAAACTGGTTGGTCCCTCTTATATTAGGGGCTCCGGATATGGCTTTTCCTCGGATAAATAATATAAGATTTTGATTACTTCCGCCTTCCTTAACTTTGCTTTTAGCTTCTGCTGCGGTTGAAGGGGGAGCCGGGACTGGTTGGACTGTCTATCCTCCTTTATCAAGAAATTTAACTCATGCAGGTGGTTCTGTTGATTTAGCTATTTTTTCTCTTCATTTAGCTGGAATTTCTTCCATTTTGGGGGCGATTAACTTTATTACTACTGTTATCAATATGCGTTGG…
>NemBar0118	KU839793	Hubrechtella dubia	Sweden			Per Sundberg & Tobias Kånneby	CTAGGTCAGCCGGGAGCACTTCTGGGGGATGATCAGCTTTACAATGTAATTGTAACTGCTCATGCTTTTGTAATGATTTTTTTTTTGGTAATGCCTGTTTTGATTGGGGGTTTTGGAAACTGGTTGGTCCCTCTTATATTAGGGGCTCCGGATATGGCTTTTCCTCGGATAAATAATATAAGATTTTGGTTACTTCCGCCTTCCTTAACTTTGCTTTTAGCTTCTGCTGCGGTTGAAGGGGGAGCCGGGACTGGTTGGACTGTCTATCCTCCTTTATCAAGAAATTTAACTCATGCAGGTGGTTCTGTTGATTTAGCTATTTTTTCTCTTCATTTAGCTGGAATTTCTTCCATTTTGGGGGCGATTAACTTTATTACTACTGTTATCAATATGCGTTGG…
>NemBar0119	KU839794	Hubrechtella dubia	Sweden			Per Sundberg & Tobias Kånneby	CTAGGTCAGCCGGGAGCACTTCTGGGGGATGATCAGCTCTACAATGTAATTGTAACTGCTCATGCTTTTGTAATGATTTTTTTTTTGGYAATGCCTGTWTTGATTGGGGGTTTTGGAAACTGGTTGGTCCCTCTTATATTAGGGGCTCCGGATATGGCTTTTCCTCGGATAAATAATATAAGATTTTGATTACTTCCGCCTTCCTTAACTTTGCTTTTAGCTTCTGCTGCGGTTGAAGGGGGAGCCGGGACTGGTTGGACTGTCTATCCTCCTTTATCAAGAAATTTAACTCATGCAGGTGGTTCTGTTGATTTAGCTATTTTTTCTCTTCATTTAGCTGGAATTTCTTCCATTTTGGGGGCGATTAACTTTATTACTACTGTTATCAATATGCGTTGG…
>NemBar0120	KU839795	Cephalothrix rufifrons	Sweden			Per Sundberg & Tobias Kånneby	TTAGGTCAACCTGGGGCTTTATTAGGTGATGATCAATTATATAATGTAATTGTAACTGCACATGCTTTTGTAATAATTTTTTTTTTAGTAATACCAGTTATAATTGGAGGATTTGGAAATTGGTTAGTTCCTTTGATGTTAGGGGCTCCAGATATGGCTTTTCCTCGAATGAATAATATAAGTTTTTGGTTATTACCCCCGGCTTTGACTTTATTATTAGCTTCAGGGGCTGTTGAGAGAGGAGTAGGTACAGGTTGGACTGTTTACCCTCCTCTTTCAGGAAATTTAGCTCATGCTGGAGGATCTGTTGATCTTGCTATTTTTTCTCTTCATTTGGCCGGAGTTTCATCCATTTTAGGTGCTATTAATTTTATTACTACTATTATTAATATGCGTTGG…
>NemBar0121	KU839796	Cephalothrix rufifrons	Sweden			Per Sundberg & Tobias Kånneby	TTAGGTCAACCTGGGGCTTTATTAGGTGATGATCAATTATATAATGTAATTGTAACTGCACATGCTTTTGTAATAATTTTTTTTTTAGTAATACCAGTTATAATTGGAGGATTTGGAAATTGGTTAGTTCCTTTGATGTTAGGGGCTCCAGATATGGCTTTTCCTCGAATGAATAATATAAGTTTTTGGTTACTACCCCCGGCTTTGACTTTATTATTAGCTTCAGGGGCTGTTGAGAGAGGAGTAGGTACAGGTTGGACTGTTTACCCTCCTCTTTCAGGAAATTTAGCTCATGCTGGAGGATCTGTTGATCTTGCTATTTTTTCTCTTCATTTGGCCGGAGTTTCATCCATTTTAGGTGCTATTAATTTTATTACTACTATTATTAATATGCGTTGG…
>NemBar0122	KU839797	Cephalothrix rufifrons	Sweden			Per Sundberg & Tobias Kånneby	TTAGGTCAACCTGGGGCTTTATTAGGTGATGATCAATTATATAATGTAATTGTAACTGCACATGCTTTTGTAATAATTTTTTTTTTAGTAATACCAGTTATAATTGGAGGATTTGGAAATTGGTTAGTTCCTTTGATGTTAGGGGCTCCAGATATGGCTTTTCCTCGAATGAATAATATAAGTTTTTGGTTACTACCCCCGGCTTTGACTTTATTATTAGCTTCAGGGGCTGTTGAGAGAGGAGTAGGTACAGGTTGGACTGTTTACCCTCCTCTTTCAGGAAATTTAGCTCATGCTGGAGGATCTGTTGATCTTGCTATTTTTTCTCTTCATTTGGCCGGAGTTTCATCCATTTTAGGTGCTATTAATTTTATTACTACTATTATTAATATGCGTTGG…
>NemBar0124	KU839798	Cerebratulus marginatus	Sweden			Per Sundberg & Tobias Kånneby	TTAGGGCAGCCCGGGGCTTTGTTGGGAGATGACCATCTGTATAATGTTATTGTGACGGCACATGCTTTTGTGATAATCTTTTTTTTAGTTATGCCCGTAATGATTGGGGGTTTTGGAAATTGGTTAGTTCCTTTAATATTAGGGGCTCCGGATATAGCTTTTCCTCGTATAAATAATATAAGTTTTTGGCTATTGCCGCCATCTTTAACATTGTTGCTGGGATCTGCTGCGGTAGAAAGGGGGGCTGGGACTGGGTGAACTGTTTATCCGCCTTTAGCTAGTAATGTGGCGCATGCTGGTGGTTCTGTTGATTTGGCTATTTTTTCTTTACATTTGGCTGGTGCTTCTTCTATTTTAGGGGCTATTAATTTTATTACTACGGTGATTAATATGCGGTGG…
>NemBar0125	KU839799	Cerebratulus marginatus	Sweden	lat-lon=58.3344444 N, 011.6050000 E		Per Sundberg & Tobias Kånneby	TTGGGTCAGCCTGGTGCTCTGCTGGGCGATGATCATTTGTATAATGTTATTGTGACTGCCCATGCTTTCGTTATGATTTTTTTTTTGGTTATGCCCGTGATAATTGGGGGATTCGGGAATTGGTTAGTTCCTTTAATGTTAGGTGCGCCGGATATGGCTTTTCCTCGTATGAACAATATGAGTTTTTGGCTTCTTCCTCCTGCTCTGACCTTGTTGTTGGGTTCTGCGGCGGTTGAGGGGGGAGTTGGCACAGGTTGGACGGTGTATCCGCCTTTGGCCGGCAATGTTGCGCACGCGGGGGGGTCAGTGGATTTAGCCATTTTTTCTTTACATTTGGCTGGTGTTTCTTCTATTCTGGGGGCGATTAATTTTATTACTACGGTGGTAAATATGCGGTGG…
>NemBar0127	KU839800	Nipponemertes pulcher	Sweden	lat-lon=58.3344444 N, 011.6050000 E		Per Sundberg & Tobias Kånneby	TTAGGGCAGCCAGGTGCTTTATTAGGGGATGATCAATTATATAATGTTATTGTAACTGCTCATGCCTTTGTTATAATTTTTTTTTTAGTTATACCTGTAATAATTGGTGGTTTTGGAAATTGGTTAGTTCCATTAATATTAGGAGCTCCTGATATGGCTTTTCCTCGAATAAATAATATAAGATTTTGATTGTTACCACCTTCTTTAACTTTATTGTTATTTTCTGCTGCTGTTGAGAGTGGTGCTGGAACTGGGTGGACTGTTTATCCTCCTTTGTCTAGAAATATTGCACATGCTGGTGGCTCTGTAGATCTTGCTATTTTTTCTCTTCATCTTGCTGGAGTATCTTCTATTTTAGGTGCTATTAATTTTATTACTACTATTATTAATATACGATGG…
>NemBar0129	KU839801	Oerstedia dorsalis	Sweden	lat-lon=58.3344444 N, 011.6050000 E	2006-04-24	Per Sundberg & Tobias Kånneby	TTAGGGCAACCAGGTTCTTTATTAGGGGACGATCAGCTTTATAATGTAATTGTTACTGCTCATGCTTTTGTAATAATTTTTTTTTTAGTAATACCTGTAATAATTGGTGGGTTTGGTAATTGACTTGTTCCTTTAATATTAGGAGCTCCTGATATGGCTTTTCCTCGTATAAATAATATGAGATTTTGGCTTCTCCCTCCTGCTTTAATTCTTCTTTTATCTTCTGCTGCAGTTGAGAGGGGGGTAGGTACTGGGTGAACAGTGTACCCTCCTCTTTCTAGTAATATTGCACATTCTGGGGGTTCTGTTGATTTGGCTATTTTTTCTTTACATTTGGCTGGTGTTTCTTCTATTTTAGGAGCAATTAATTTTATTACTACAATTATTAATATACGGTGG…
>NemBar0130	KU839802	Oerstedia dorsalis	Sweden		2006-04-24	Per Sundberg & Tobias Kånneby	TTAGGGCAACCAGGTTCTTTATTAGGGGACGATCAGCTTTATAATGTAATTGTTACTGCTCATGCTTTTGTAATAATTTTTTTTTTAGTAATACCTGTAATAATTGGTGGGTTTGGTAATTGACTTGTTCCTTTAATATTAGGAGCTCCTGATATGGCTTTTCCTCGTATAAATAATATGAGATTTTGGCTTCTCCCTCCTGCTTTAATTCTTCTTTTATCTTCTGCTGCAGTTGAGAGGGGGGCAGGTACTGGGTGAACAGTGTACCCTCCTCTTTCTAGTAATATTGCACATTCTGGGGGTTCTGTTGATTTGGCTATTTTTTCTTTACATTTGGCTGGTGTTTCTTCTATTTTAGGAGCAATTAATTTTATTACTACAATTATTAATATACGGTGG…
>NemBar0131	KU839803	Micrura purpurea	Sweden		2006-04-24	Per Sundberg & Tobias Kånneby	TTGGGGCAGCCGGGAGCTCTGTTGGGGGATGATCATCTGTATAATGTGATCGTGACCGCGCATGCTTTTGTCATAATTTTTTTTCTTGTCATGCCTGTTATAATCGGTGGTTTTGGAAATTGACTGGTGCCTTTGATGCTCGGGGCCCCTGATATGGCTTTTCCTCGTATAAATAATATGAGTTTCTGATTGCTTCCACCGGCGTTGACTCTTCTACTTGGTTCAGCTGCTGTAGAAGGAGGTGCGGGTACAGGGTGGACGGTTTATCCTCCTTTAGCAGGTAATGTGGCCCATGCGGGGGGTTCTGTGGATCTTGCTATTTTCTCTCTTCATTTGGCGGGGGTTTCTTCTATCTTGGGAGCCATTAATTTTATTACTACTGTGGTGAATATGCGATGA…
>NemBar0132	KU839804	Nipponemertes pulcher	Sweden			Per Sundberg & Tobias Kånneby	TTAGGGCAGCCAGGTGCTTTATTAGGGGATGATCAATTATATAATGTTATTGTAACTGCTCATGCCTTTGTTATAATTTTTTTTTTAGTTATACCTGTAATAATTGGTGGTTTTGGAAATTGGTTAGTTCCATTAATATTAGGAGCTCCTGATATGGCTTTTCCTCGAATAAATAATATAAGATTTTGATTGTTACCACCTTCTTTAACTTTATTGTTATTTTCTGCTGCTGTTGAGAGTGGTGCTGGAACTGGGTGGACTGTTTATCCTCCTTTGTCTAGAAATATTGCACATGCTGGTGGCTCTGTAGATCTTGCTATTTTTTCTCTTCATCTTGCTGGAGTATCTTCTATTTTAGGTGCTATTAATTTTATTACTACTATTATTAATATACGATGG…
>NemBar0133	KU839805	Nipponemertes pulcher	Sweden			Per Sundberg & Tobias Kånneby	TTAGGGCAGCCAGGTGCTTTATTAGGGGATGATCAATTATATAATGTTATTGTAACTGCTCATGCCTTTATTATAATTTTTTTTTTAGTTATACCTGTAATAATTGGTGGTTTTGGAAATTGGTTAGTTCCATTAATATTAGGAGCTCCTGATATGGCTTTTCCTCGAATAAATAATATAAGATTTTGATTGTTACCACCTTCTTTAACTTTATTGTTATTTTCTGCTGCTGTTGAGAGTGGTGCTGGAACTGGGTGGACTGTTTATCCTCCTTTGTCTAGAAATATTGCACATGCTGGTGGCTCTGTAGATCTTGCTATTTTTTCTCTTCATCTTGCTGGAGTATCTTCTATTTTAGGTGCTATTAATTTTATTACTACTATTATTAATATACGATGG…
>NemBar0134	KU839806	Nipponemertes pulcher	Sweden	lat-lon=58.3344444 N, 011.6050000 E		Per Sundberg & Tobias Kånneby	TTAGGGCAGCCAGGTGCTTTATTAGGGGATGATCAATTATATAATGTTATTGTAACTGCTCATGCCTTTGTTATAATTTTTTTTTTAGTTATACCTGTAATAATTGGTGGTTTTGGAAATTGGTTAGTTCCATTAATATTAGGAGCTCCTGATATGGCTTTTCCTCGAATAAATAATATAAGATTTTGATTGTTACCACCTTCTTTAACTTTATTGTTATTTTCTGCTGCTGTTGAGAGTGGTGCTGGAACTGGGTGGACTGTTTATCCTCCTTTGTCTAGAAATATTGCACATGCTGGTGGCTCTGTAGATCTTGCTATTTTTTCTCTTCATCTTGCTGGAGTATCTTCTATTTTAGGTGCTATTAATTTTATTACTACTATTATTAATATACGATGG…
>NemBar0135	KU839807	Cerebratulus fuscus	Sweden	lat-lon=58.3344444 N, 011.6050000 E		Per Sundberg & Tobias Kånneby	CTAGGCCAGCCTGGTGCTTTGCTGGGCGATGATCATTTGTATAATGTTATTGTGACTGCCCATGCTTTCGTTATGATCTTTTTTTTGGTTATGCCCGTGATGATTGGGGGATTCGGGAATTGGTTAGTCCCTCTAATGTTAGGTGCGCCGGATATGGCTTTCCCTCGTATGAACAATATGAGTTTTTGGCTTCTTCCTCCTGCTCTTACTTTGTTGTTGGGTTCTGCGGCGGTTGAGGGGGGAGTTGGCACAGGTTGGACGGTGTATCCGCCTTTGGCCGGCAATGTTGCGCACGCGGGGGGGTCAGTGGATTTAGCTATTTTTTCTTTACATTTGGCTGGTGTTTCTTCTATTCTGGGGGCGATTAATTTTATCACTACGGTGGTAAATATGCGGTGG…
>NemBar0136	KU839808	Oerstedia dorsalis	Sweden	lat-lon=58.4069444 N, 011.5958333 E	2006-04-24	Per Sundberg & Tobias Kånneby	TTAGGGCAACCAGGTTCTTTATTAGGGGACGATCAGCTTTATAATGTAATTGTTACTGCTCATGCTTTTGTAATAATTTTTTTTTTAGTAATACCTGTAATAATTGGTGGGTTTGGTAATTGACTTGTTCCTTTAATATTAGGAGCTCCTGATATGGCTTTTCCTCGTATAAATAATATGAGATTTTGGCTTCTCCCTCCTGCTTTAATTCTTCTTTTATCTTCTGCTGCAGTTGAGAGGGGGGTAGGTACTGGGTGAACAGTGTACCCTCCTCTTTCTAGTAATATTGCACATTCTGGGGGTTCTGTTGATTTGGTTATTTTTTCTTTACATTTGGCTGGTGTTTCTTCTATTTTAGGAGCAATTAATTTTATTACTACAATTATTAATATACGGTGG…
>NemBar0139	KU839809	Lineus bilineatus	Sweden	lat-lon=58.4372222 N, 011.6666667 E	2006-04-24	Per Sundberg & Tobias Kånneby	TTAGGTCAACCTGGTGCCTTTATGGGTGATGATCAGTTATATAATGTAATTGTGACGGCCCATGCTTTTATTATAATTTTCTTTTTGGTAATGCCTATAATAATTGGAGGATTTGGAAATTGACTAGTCCCCTTAATGTTAGGTGCTCCCGATATGGCTTTTCCTCGTTTAAATAATATAAGGTTCTGATTACTTCCTCCTGCTTTACTACTATTACTGTCATCGGCAGCTGTGGAAAGAGGAGTTGGAACGGGGTGGACTGTATATCCTCCTTTATCGGGGAATCTAGCTCATGCTGGAGGTTCTGTGGATTTAGCTATTTTTTCTCTTCATTTAGCCGGTGTTTCCTCTATTTTAGGTGCCGTTAATTTTATTACTACTATTATTAATATACGTTGA…
>NemBar0140	KU839810	Oerstedia dorsalis	Sweden	lat-lon=58.3344444 N, 011.6050000 E	2006-04-24	Per Sundberg & Tobias Kånneby	TTAGGGCAACCAGGTTCTTTATTAGGGGACGATCAGCTTTATAATGTAATTGTTACTGCTCATGCTTTTGTAATAATTTTTTTTTTAGTAATACCTGTAATAATTGGTGGGTTTGGTAATTGACTTGTTCCTTTAATATTAGGAGCTCCTGATATGGCTTTTCCTCGTATAAATAATATGAGATTTTGGCTTCTCCCTCCTGCTTTAATTCTTCTTTTATCTTCTGCTGCAGTTGAGAGGGGGGCAGGTACTGGGTGAACAGTGTACCCTCCTCTTTCTAGTAATATTGCACATTCTGGGGGTTCTGTTGATTTGGCTATTTTTTCTTTACATTTGGCTGGTGTTTCTTCTATTTTAGGAGCAATTAATTTTATTACTACAATTATTAATATACGGTGG…
>NemBar0143	KU839811	Lineus bilineatus	Sweden	lat-lon=58.3344444 N, 011.6050000 E	2006-04-24	Per Sundberg & Tobias Kånneby	CTAGGTCAACCTGGTGCCCTACTAGGGGATGATCAGCTTTATAATGTAATTGTAACAGCTCATGCTTTCATTATAATTTTTTTTTTGGTAATACCAATAATAATTGGAGGGTTTGGTAATTGACTTGTTCCTTTAATGCTAGGAGCTCCTGATATAGCCTTTCCACGTTTGAATAATATAAGTTTCTGACTATTACCTCCTGCCCTTCTATTGCTTTTATCTTCAGCTGCTGTAGAAAGTGGTGTAGGGACAGGTTGAACAGTGTATCCACCTCTTTCAGGTAATTTAGCTCATGCTGGAGGGTCCGTTGACTTAGCAATTTTTTCTTTACATTTAGCCGGTGTATCATCTATTTTAGGAGCAGTAAACTTTATTACCACTATTGTAAATATACGGTGA…
>NemBar0144	KU839812	Micrura fasciolata	Sweden	lat-lon=58.4366667 N, 011.6661111 E	2006-04-24	Per Sundberg & Tobias Kånneby	TTAGGGCAACCAGGGGCTTTGTTAGGTGATGATCATTTGTACAATGTTATTGTAACAGCACATGCTTTTGTCATGATTTTTTTTTTGGTTATGCCGGTTATAATTGGAGGATTTGGAAATTGGCTTGTTCCTTTAATGTTGGGTGCACCAGATATAGCTTTCCCTCGTATAAATAATATGAGTTTTTGGTTGTTGCCTCCTGCTTTAACTTTATTATTGGGATCAGCTGCGGTTGAAGGAGGAGCTGGTACTGGCTGAACAGTGTATCCTCCTCTGGCTGGAAATGTTGCGCATGCAGGTGGGTCTGTGGATTTGGCTATTTTTTCTCTTCATTTAGCCGGGGTTTCTTCTATTTTGGGGGCTATTAATTTTATTACTACAGTGGTTAATATGCGTTGA…
>NemBar0145	KU839813	Micrura fasciolata	Sweden	lat-lon=58.2700000 N, 011.6777778 E	2006-04-24	Per Sundberg & Tobias Kånneby	TTAGGGCAACCAGGGGCTTTGTTAGGTGATGATCATTTGTACAATGTTATTGTAACAGCACATGCTTTTGTCATGATTTTTTTTTTGGTTATGCCGGTTATAATTGGAGGATTTGGAAATTGGCTTGTTCCTTTAATGTTGGGTGCACCAGATATAGCTTTCCCTCGTATAAATAATATGAGTTTTTGGTTGTTGCCTCCTGCTTTAACTTTATTATTGGGATCAGCTGCGGTTGAAGGAGGAGCTGGTACTGGCTGAACAGTGTATCCTCCTCTGGCTGGAAATGTTGCGCATGCAGGTGGGTCTGTGGATTTGGCTATTTTTTCTCTTCATTTAGCCGGGGTTTCTTCTATTTTGGGGGCTATTAATTTTATTACTACAGTGGTTAATATGCGTTGA…
>NemBar0148	KU839814	Tubulanus annulatus	Sweden	lat-lon=58.2700000 N, 011.6777778 E	2006-04-24	Per Sundberg & Tobias Kånneby	CTTGGTCAACCTGGTGCTTTATTAGGAGATGATCATTTATATAATGTTATTGTTACAGCTCATGCTTTTGTAATGATTTTTTTTCTTGTAATGCCTGTTATGATTGGGGGTTTTGGAAACTGGTTGGTTCCTTTAATGTTGGGTGCTCCAGATATGGCTTTTCCTCGTATGAATAATATGAGTTTTTGATTACTTCCTCCTTCTTTAATTCTTTTATTGTTGTCTGGTGCTGTTGAAAGTGGTGTTGGGACTGGATGAACTGTTTATCCTCCTCTTTCTTCTAATTTAGCTCATTCTGGTGGTTCTGTTGATTTGGCTATTTTTTCTTTACATCTTGCTGGTATTTCTTCTATTTTAGGGGCTATTAACTTTATTACTACCGTTGTAAATATGCGTTGA…
>NemBar0149	KU839815	Micrura purpurea	Sweden	lat-lon=58.5013889 N, 011.4833333 E	2006-04-24	Per Sundberg & Tobias Kånneby	TTGGGGCAGCCGGGAGCTCTGTTGGGGGATGATCATCTGTATAATGTGATCGTGACCGCGCATGCTTTTGTCATAATTTTTTTTCTTGTCATGCCTGTTATAATTGGTGGTTTTGGAAATTGACTGGTGCCTTTGATGCTCGGGGCCCCTGATATGGCTTTTCCTCGTATAAATAATATGAGTTTCTGATTGCTTCCACCGGCGTTGACTCTTCTACTTGGTTCAGCTGCTGTAGAAGGAGGTGCGGGTACAGGGTGGACGGTTTATCCTCCTTTAGCAGGTAATGTGGCCCATGCGGGGGGTTCTGTGGATCTTGCTATTTTCTCTCTTCATTTGGCGGGGGTTTCTTCTATCTTGGGAGCCATTAATTTTATTACTACTGTGGTGAATATGCGATGA…
>NemBar0150	KU839816	Micrura fasciolata	Sweden	lat-lon=58.2741667 N, 011.6730556 E	2006-04-24	Per Sundberg & Tobias Kånneby	TTAGGGCAACCAGGGGCTTTGTTAGGTGATGATCATTTGTACAATGTTATTGTAACAGCACATGCTTTTGTCATGATTTTTTTTTTGGTTATGCCGGTTATAATTGGAGGATTTGGAAATTGGCTTGTTCCTTTAATGTTGGGTGCACCAGATATAGCTTTCCCTCGTATAAATAATATGAGTTTTTGGTTGTTGCCTCCTGCTTTAACTTTATTATTGGGATCAGCTGCGGTTGAAGGAGGAGCTGGTACTGGCTGAACAGTGTATCCTCCTCTGGCTGGAAATGTTGCGCATGCAGGTGGGTCTGTGGATTTGGCTATTTTTTCTCTTCATTTAGCCGGGGTTTCTTCTATTTTGGGGGCTATTAATTTTATTACTACAGTGGTTAATATGCGTTGA…
>NemBar0152	KU839817	Cerebratulus fuscus	Sweden	lat-lon=58.2741667 N, 011.6730556 E	2006-04-24	Per Sundberg & Tobias Kånneby	CTAGGCCAGCCTGGTGCTTTGCTGGGCGATGATCATTTGTATAATGTTATTGTGACTGCCCATGCTTTCGTTATGATCTTTTTTTTGGTTATGCCCGTGATGATTGGGGGATTCGGGAATTGGTTAGTCCCTCTAATGTTAGGTGCGCCGGATATGGCTTTCCCTCGTATGAACAACATGAGTTTTTGGCTTCTTCCTCCTGCTCTGACTTTGTTGTTGGGTTCTGCGGCGGTTGAGGGGGGAGTTGGCACAGGTTGGACGGTGTATCCGCCTTTGGCCGGCAATGTTGCGCACGCGGGGGGGTCAGTGGATTTAGCTATTTTTTCTTTACATTTGGCTGGTGTTTCTTCTATTCTGGGGGCGATTAATTTTATCACTACGGTGGTAAATATGCGGTGG…
>NemBar0153	KU839818	Micrura fasciolata	Sweden	lat-lon=58.2741667 N, 011.6730556 E	2006-04-20	Per Sundberg & Tobias Kånneby	TTAGGGCAACCAGGGGCTTTGTTAGGTGATGATCATTTGTACAATGTTATTGTAACAGCACATGCTTTTGTCATGATTTTTTTTTTGGTTATGCCGGTTATAATTGGAGGATTTGGAAATTGGCTTGTTCCTTTAATGTTGGGTGCACCAGATATAGCTTTCCCTCGTATAAATAATATGAGTTTTTGGTTGTTGCCTCCTGCTTTAACTTTATTATTGGGATCAGCTGCGGTTGAAGGAGGAGCTGGTACTGGCTGAACAGTGTATCCTCCTCTGGCTGGAAATGTTGCGCATGCAGGTGGGTCTGTGGATTTGGCTATTTTTTCTCTTCATTTAGCCGGGGTTTCTTCTATTTTGGGGGCTATTAATTTTATTACTACAGTGGTTAATATGCGTTGA…
>NemBar0154	KU839819	Micrura purpurea	Sweden	lat-lon=58.2741667 N, 011.6730556 E	2006-04-20	Per Sundberg & Tobias Kånneby	TTGGGGCAGCCGGGAGCTCTGTTGGGGGATGATCATCTGTATAATGTGATCGTGACCGCGCATGCTTTTGTCATAATTTTTTTTCTTGTCATGCCTGTTATAATCGGTGGTTTTGGAAATTGACTGGTGCCTTTGATGCTCGGGGCCCCTGATATGGCTTTTCCTCGTATAAATAATATGAGTTTCTGATTGCTTCCACCGGCGTTGACTCTTCTACTTGGTTCAGCTGCTGTAGAAGGAGGTGCGGGTACAGGGTGGACGGTTTATCCTCCTTTAGCAGGTAATGTGGCCCATGCGGGGGGTTCTGTGGATCTTGCTATTTTCTCTCTTCATTTGGCGGGGGTTTCTTCTATCTTGGGAGCCATTAATTTTATTACTACTGTGGTGAATATGCGATGA…
>NemBar0159	KU839820	Oerstedia dorsalis	Sweden	lat-lon=58.2741667 N, 011.6730556 E	2006-04-20	Per Sundberg & Tobias Kånneby	TTAGGGCACCCAGGTTCTTTATTAGGGGACGATCAGCTTTATAAGGTAATCGTTACTGCTCATGCTTTGGTAATAATTTTTTTTTTAGTAATACCTGTAATAATTGGTGGGTTTGGTAATTGACTTGTTCCTTTAATATTAGGAGCTCCTGATATGGCTTTTCCTCGTATAAATAATATGAGATTTTGGCTTCTCCCTCCTGCTTTAATTCTTCTTTTATCTTCTGCTGCAGTTGAGAGGGGGGCAGGTACTGGGTGAACAGTGTATCCTCCTCTTTCTAGTAATATTGCACATTCTGGGGGTTCTGTTGATTTGGCTATTTTTTCTTTACATTTGGCTGGTGTTTCTTCTATTTTAGGAGCAATTAATTTTATTACTACAATTATTAATATACGGTGG…
>NemBar0160	KU839821	Oerstedia dorsalis	Sweden	lat-lon=58.2741667 N, 011.6730556 E	2006-04-20	Per Sundberg & Tobias Kånneby	TTAGGGCAACCTGGTTCTTTATTGGGAGATGATCAGCTTTATAACGTTATTGTTACTGCACATGCATTTGTTATAATTTTTTTTTTAGTTATACCTGTAATAATTGGAGGATTTGGAAATTGATTAGTTCCTTTGATATTAGGAGCTCCTGATATAGCTTTTCCTCGAATGAATAATATAAGATTTTGACTTTTACCTCCAGCTTTAACTCTTTTATTATTTTCTGGGGCTGTTGAAAGTGGAGTAGGAACTGGATGAACTGTTTATCCTCCTTTATCTAGAAATATTGCTCATTCTGGTGGTTCTGTTGATTTAGCTATTTTTTCTTTACATTTAGCTGGTGTTTCTTCTATTTTAGGTGCAATTAATTTTATTACAACAATTATTAACATACGATGA…
>NemBar0162	KU839822	Oerstedia dorsalis	Sweden	lat-lon=58.2741667 N, 011.6730556 E	2006-04-20	Per Sundberg & Tobias Kånneby	TTAGGGCAACCTGGTTCTTTATTGGGAGATGATCAGCTTTATAACGTTATTGTTACTGCACATGCATTTGTTATAATTTTTTTTTTAGTTATACCTGTAATAATTGGAGGATTTGGAAATTGATTAGTTCCTTTGATATTAGGAGCTCCTGATATAGCTTTTCCTCGAATAAATAATATAAGATTTTGACTTTTACCTCCAGCTTTAACTCTTTTATTATTTTCTGGGGCTGTTGAAAGTGGAGTAGGAACTGGATGAACTGTTTATCCTCCTTTATCTAGAAATATTGCTCATTCTGGTGGTTCTGTTGATTTAGCTATTTTTTCTTTACATTTAGCTGGTGTTTCTTCTATTTTAGGTGCAATTAATTTTATTACAACAATTATTAACATACGATGA…
>NemBar0163	KU839823	Oerstedia dorsalis	Sweden	lat-lon=58.2741667 N, 011.6272222 E	2006-04-20	Per Sundberg & Tobias Kånneby	TTAGGACAGCCTGGTTCTTTATTAGGTGATGATCAGCTTTATAATGTTATTGTTACTGCTCATGCTTTTGTTATAATTTTTTTTTTAGTTATACCTGTAATAATTGGAGGATTTGGAAATTGATTGGTTCCTTTAATATTAGGAGCTCCTGATATGGCTTTTCCTCGAATAAATAATATAAGATTTTGGCTTTTACCTCCAGCTTTAACTTTATTGTTATTTTCTGGAGCTATTGAAAGAGGGGCTGGAACGGGGTGAACTGTTTATCCTCCTTTATCAAGAAATATTGCGCATTCTGGTGGTTCTGTTGACTTAGCTATTTTTTCTTTACATTTAGCTGGTGTATCTTCTATTTTAGGAGCAATTAATTTTATTACAACAATTATTAATATACGTTGG…
>NemBar0164	KU839824	Oerstedia dorsalis	Sweden	lat-lon=58.2741667 N, 011.6272222 E	2006-04-20	Per Sundberg & Tobias Kånneby	TTAGGGCAACCTGGTTCTTTATTGGGAGATGATCAGCTTTATAACGTTATTGTTACTGCACATGCATTTGTTATAATTTTTTTTTTAGTTATACCTGTAATAATTGGAGGATTTGGAAATTGATTAGTTCCTTTGATATTAGGAGCTCCTGATATAGCTTTTCCTCGAATAAATAATATAAGATTTTGACTTTTACCTCCAGCTTTAACTCTTTTATTATTTTCTGGGGCTGTTGAAAGTGGAGTAGGAACTGGATGAACTGTTTATCCTCCTTTATCTAGAAATATTGCTCATTCTGGTGGTTCTGTTGATTTAGCTATTTTTTCTTTACATTTAGCTGGTGTTTCTTCTATTTTAGGTGCAATTAATTTTATTACAACAATTATTAACATACGATGA…
>NemBar0167	KU839825	Cerebratulus fuscus	Sweden	lat-lon=58.2741667 N, 011.6272222 E	2006-04-20	Per Sundberg & Tobias Kånneby	TTGGGTCAGCCTGGTGCTTTGCTGGGCGATGATCATTTGTATAATGTTATTGTGACTGCCCATGCTTTCGTTATGATTTTTTTTTTGGTTATGCCCGTGATAATTGGGGGATTCGGGAATTGGTTAGTTCCTTTAATGTTAGGTGCGCCGGATATGGCTTTTCCTCGTATGAACAATATGAGTTTTTGGCTTCTTCCTCCTGCTCTGACCTTGTTGTTGGGCTCTGCGGCGGTTGAGGGGGGAGTTGGCACAGGTTGGACGGTGTATCCGCCTTTGGCCGGCAATGTTGCGCACGCGGGGGGGTCAGTGGATTTAGCCATTTTTTCTTTACATTTGGCTGGTGTTTCTTCTATTCTGGGGGCGATTAATTTTATTACTACGGTGGTAAATATGCGGTGG…
>NemBar0168	KU839826	Micrura purpurea	Sweden	lat-lon=58.4366667 N, 011.6661111 E	2006-04-20	Per Sundberg & Tobias Kånneby	TTGGGGCAGCCGGGAGCTCTGTTGGGGGATGATCATCTGTATAATGTGATCGTGACCGCGCATGCTTTTGTCATAATTTTTTTTCTTGTCATGCCTGTTATAATCGGTGGTTTTGGAAATTGACTGGTGCCTTTGATGCTCGGGGCCCCTGATATGGCTTTTCCTCGTATAAATAATATGAGTTTCTGATTGCTTCCACCGGCGTTGACTCTTCTACTTGGTTCAGCTGCTGTAGAAGGAGGTGCGGGTACAGGGTGGACGGTTTATCCTCCTTTAGCAGGTAATGTGGCCCATGCGGGGGGTTCTGTGGATCTTGCTATTTTCTCTCTTCATTTGGCGGGGGTTTCTTCTATCTTGGGAGCCATTAATTTTATTACTACTGTGGTGAATATGCGATGA…
>NemBar0170	KU839827	Cephalothrix rufifrons	Sweden	lat-lon=58.4369444 N, 011.6663889 E	2006-04-20	Per Sundberg & Tobias Kånneby	TTAGGTCAACCTGGGGCTTTATTAGGTGATGATCAATTATATAATGTAATTGTAACTGCACATGCTTTTGTAATAATTTTTTTTTTAGTAATACCAGTTATAATTGGAGGATTTGGAAATTGGTTAGTTCCTTTGATGTTAGGGGCTCCAGATATGGCTTTTCCTCGAATGAATAATATAAGTTTTTGGTTACTACCCCCGGCTTTGACTTTATTATTAGCTTCAGGGGCTGTTGAGAGAGGAGTAGGTACAGGTTGGACTGTTTACCCTCCTCTTTCAGGAAATTTAGCTCATGCTGGAGGATCTGTTGATCTTGCTATTTTTTCTCTTCATTTGGCCGGAGTTTCGTCCATTTTAGGTGCTATTAATTTTATTACTACTATTATTAATATGCGTTGG…
>NemBar0171	KU839828	Cephalothrix rufifrons	Sweden		2006-04-24	Per Sundberg & Tobias Kånneby	TTAGGTCAACCTGGGGCTTTATTAGGTGATGATCAATTATATAATGTAATTGTAACTGCACATGCTTTTGTAATAATTTTTTTTTTAGTAATACCAGTTATAATTGGAGGATTTGGAAATTGGTTAGTTCCTTTGATGTTAGGGGCTCCAGATATGGCTTTTCCTCGAATGAATAATATAAGTTTTTGGTTACTACCCCCGGCTTTGACTTTATTATTAGCTTCAGGGGCTGTTGAGAGAGGAGTAGGTACAGGTTGGACTGTTTACCCTCCTCTTTCAGGAAATTTAGCTCATGCTGGAGGATCTGTTGATCTTGCTATTTTTTCTCTTCATTTGGCCGGAGTTTCATCCATTTTAGGTGCTATTAATTTTATTACTACTATTATTAATATGCGTTGG…
>NemBar0172	KU839829	Cephalothrix rufifrons	Sweden	lat-lon=58.4369444 N, 011.6663889 E	2006-04-24	Per Sundberg & Tobias Kånneby	TTAGGTCAACCTGGGGCTTTATTAGGTGATGATCAATTATATAATGTAATTGTAACTGCACATGCTTTTGTAATAATTTTTTTTTTAGTAATACCAGTTATAATTGGAGGATTTGGAAATTGGTTAGTTCCTTTGATGTTAGGGGCTCCAGATATGGCTTTTCCTCGAATGAATAATATAAGTTTTTGGTTACTACCCCCGGCTTTGACTTTATTATTAGCTTCAGGGGCTGTTGAGAGAGGAGTAGGTACAGGTTGGACTGTTTACCCTCCTCTTTCAGGAAATTTAGCTCATGCTGGAGGATCTGTTGATCTTGCTATTTTTTCTCTTCATTTGGCCGGAGTTTCATCCATTTTAGGTGCTATTAATTTTATTACTACTATTATTAATATGCGTTGG…
>NemBar0173	KU839830	Cephalothrix rufifrons	Sweden	lat-lon=58.4369444 N, 011.6663889 E	2006-04-24	Per Sundberg & Tobias Kånneby	TTAGGTCAACCTGGGGCTTTATTAGGTGATGATCAATTATATAATGTAATTGTAACTGCACATGCTTTTGTAATAATTTTTTTTTTAGTAATACCAGTTATAATTGGAGGATTTGGAAATTGGTTAGTTCCTTTGATGTTAGGGGCTCCAGATATGGCTTTTCCTCGAATGAATAATATAAGTTTTTGGTTACTACCCCCGGCTTTGACTTTATTATTAGCTTCAGGGGCTGTTGAGAGAGGAGTAGGTACAGGTTGGACTGTTTACCCTCCTCTTTCAGGAAATTTAGCTCATGCTGGAGGATCTGTTGATCTTGCTATTTTTTCTCTTCATTTGGCCGGAGTTTCATCCATTTTAGGTGCTATTAATTTTATTACTACTATTATTAATATGCGTTGG…
>NemBar0174	KU839831	Cephalothrix rufifrons	Sweden	lat-lon=58.4369444 N, 011.6663889 E	2006-04-24	Per Sundberg & Tobias Kånneby	TTAGGTCAACCTGGGGCTTTATTAGGTGATGATCAATTATATAATGTAATTGTAACTGCACATGCTTTTGTAATAATTTTTTTTTTAGTAATACCAGTTATAATTGGAGGATTTGGAAATTGGTTAGTTCCTTTGATGTTAGGGGCTCCAGATATGGCTTTTCCTCGAATGAATAATATAAGTTTTTGGTTACTACCCCCGGCTTTGACTTTATTATTAGCTTCAGGGGCTGTTGAGAGAGGAGTAGGTACAGGTTGGACTGTTTACCCTCCTCTTTCAGGAAATTTAGCTCATGCTGGAGGATCTGTTGATCTTGCTATTTTTTCTCTTCATTTGGCCGGAGTTTCATCCATTTTAGGTGCTATTAATTTTATTACTACTATTATTAATATGCGTTGG…
>NemBar0175	KU839832	Cephalothrix rufifrons	Sweden	lat-lon=58.4369444 N, 011.6663889 E	2006-04-24	Per Sundberg & Tobias Kånneby	TTAGGTCAACCTGGGGCTTTATTAGGTGATGATCAATTATATAATGTAATTGTAACTGCACATGCTTTTGTAATAATTTTTTTTTTAGTAATACCAGTTATAATTGGAGGATTTGGAAATTGGTTAGTTCCTTTGATGTTAGGGGCTCCAGATATGGCTTTTCCTCGAATGAATAATATAAGTTTTTGGTTACTACCCCCGGCTTTGACTTTATTATTAGCTTCAGGGGCTGTTGAGAGAGGAGTAGGTACAGGTTGGACTGTTTACCCTCCTCTTTCAGGAAATTTAGCTCATGCTGGAGGATCTGTTGATCTTGCTATTTTTTCTCTTCATTTGGCCGGAGTTTCATCCATTTTAGGTGCTATTAATTTTATTACTACTATTATTAATATGCGTTGG…
>NemBar0176	KU839833	Cephalothrix rufifrons	Sweden	lat-lon=58.4369444 N, 011.6663889 E	2006-04-24	Per Sundberg & Tobias Kånneby	TTAGGTCAACCTGGGGCTTTATTAGGTGATGATCAATTATATAATGTAATTGTAACTGCACATGCTTTTGTAATAATTTTTTTTTTAGTAATACCAGTTATAATTGGAGGATTTGGAAATTGGTTAGTTCCTTTGATGTTAGGGGCTCCAGATATGGCTTTTCCTCGAATGAATAATATAAGTTTTTGGTTACTACCCCCGGCTTTGACTTTATTATTAGCTTCAGGGGCTGTTGAGAGAGGAGTAGGTACAGGTTGGACTGTTTACCCTCCTCTTTCAGGAAATTTAGCTCATGCTGGAGGATCTGTTGATCTTGCTATTTTTTCTCTTCATTTGGCCGGAGTTTCATCCATTTTAGGTGCTATTAATTTTATTACTACTATTATTAATATGCGTTGG…
>NemBar0177	KU839834	Cephalothrix rufifrons	Sweden	lat-lon=58.4069444 N, 011.5958333 E	2006-04-24	Per Sundberg & Tobias Kånneby	TTAGGTCAACCTGGGGCTTTATTAGGTGATGATCAATTATATAATGTAATTGTAACTGCACATGCTTTTGTAATAATTTTTTTTTTAGTAATACCAGTTATAATTGGAGGATTTGGAAATTGGTTAGTTCCTTTGATGTTAGGGGCTCCAGATATGGCTTTTCCTCGAATGAATAATATAAGTTTTTGGTTACTACCCCCGGCTTTGACTTTATTATTAGCTTCAGGGGCTGTTGAGAGAGGAGTAGGTACAGGTTGGACTGTTTACCCTCCTCTTTCAGGAAATTTAGCTCATGCTGGAGGATCTGTTGATCTTGCTATTTTTTCTCTTCATTTGGCCGGAGTTTCATCCATTTTAGGTGCTATTAATTTTATTACTACTATTATTAATATGCGTTGG…
>NemBar0178	KU839835	Cephalothrix rufifrons	Sweden	lat-lon=58.4069444 N, 011.5958333 E	2006-04-24	Per Sundberg & Tobias Kånneby	TTAGGTCAACCTGGGGCTTTATTAGGTGATGATCAATTATATAATGTAATTGTAACTGCACATGCTTTTGTAATAATTTTTTTTTTAGTAATACCAGTTATAATTGGAGGATTTGGAAATTGGTTAGTTCCTTTGATGTTAGGGGCTCCAGATATGGCTTTTCCTCGAATGAATAATATAAGTTTTTGGTTACTACCCCCGGCTTTGACTTTATTATTAGCTTCAGGGGCTGTTGAGAGAGGAGTAGGTACAGGTTGGACTGTTTACCCTCCTCTTTCAGGAAATTTAGCTCATGCTGGAGGATCTGTTGATCTTGCTATTTTTTCTCTTCATTTGGCCGGAGTTTCATCCATTTTAGGTGCTATTAATTTTATTACTACTATTATTAATATGCGTTGG…
>NemBar0179	KU839836	Cephalothrix rufifrons	Sweden	lat-lon=58.4069444 N, 011.5958333 E	2006-04-24	Per Sundberg & Tobias Kånneby	TTAGGTCAACCTGGGGCTTTATTAGGTGATGATCAATTATATAATGTAATTGTAACTGCACATGCTTTTGTAATAATTTTTTTTTTAGTAATACCAGTTATAATTGGAGGATTTGGAAATTGGTTAGTTCCTTTGATGTTAGGGGCTCCAGATATGGCTTTTCCTCGAATGAATAATATAAGTTTTTGGTTACTACCCCCGGCTTTGACTTTATTATTAGCTTCAGGGGCTGTTGAGAGAGGAGTAGGTACAGGTTGGACTGTTTACCCTCCTCTTTCAGGAAATTTAGCTCATGCTGGAGGATCTGTTGATCTTGCTATTTTTTCTCTTCATTTGGCCGGAGTTTCATCCATTTTAGGTGCTATTAATTTTATTACTACTATTATTAATATGCGTTGG…
>NemBar0180	KU839837	Cephalothrix rufifrons	Sweden	lat-lon=58.4069444 N, 011.5958333 E	2006-04-24	Per Sundberg & Tobias Kånneby	TTAGGTCAACCTGGGGCTTTATTAGGTGATGATCAATTATATAATGTAATTGTAACTGCACATGCTTTTGTAATAATTTTTTTTTTAGTAATACCAGTTATAATTGGAGGATTTGGAAATTGGTTAGTTCCTTTGATGTTAGGGGCTCCAGATATGGCTTTTCCTCGAATGAATAATATAAGTTTTTGGTTACTACCCCCGGCTTTGACTTTATTATTAGCTTCAGGGGCTGTTGAGAGAGGAGTAGGTACAGGTTGGACTGTTTACCCTCCTCTTTCAGGAAATTTAGCTCATGCTGGAGGATCTGTTGATCTTGCTATTTTTTCTCTTCATTTGGCCGGAGTTTCATCCATTTTAGGTGCTATTAATTTTATTACTACTATTATTAATATGCGTTGG…
>NemBar0181	KU839838	Cephalothrix rufifrons	Sweden	lat-lon=58.4069444 N, 011.5958333 E	2006-04-24	Per Sundberg & Tobias Kånneby	TTAGGTCAACCTGGGGCTTTATTAGGTGATGATCAATTATATAATGTAATTGTAACTGCACATGCTTTTGTAATAATTTTTTTTTTAGTAATACCAGTTATAATTGGAGGATTTGGAAATTGGTTAGTTCCTTTGATGTTAGGGGCTCCAGATATGGCTTTTCCTCGAATGAATAATATAAGTTTTTGGTTACTACCCCCGGCTTTGACTTTATTATTAGCTTCAGGGGCTGTTGAGAGAGGAGTAGGTACAGGTTGGACTGTTTACCCTCCTCTTTCAGGAAATTTAGCTCATGCTGGAGGATCTGTTGATCTTGCTATTTTTTCTCTTCATTTGGCCGGAGTTTCATCCATTTTAGGTGCTATTAATTTTATTACTACTATTATTAATATGCGTTGG…
>NemBar0182	KU839839	Cephalothrix rufifrons	Sweden	lat-lon=58.5013889 N, 011.4833333 E	2006-04-24	Per Sundberg & Tobias Kånneby	TTAGGTCAACCTGGGGCTTTATTAGGTGATGATCAATTATATAATGTAATTGTAACTGCACATGCTTTTGTAATAATTTTTTTTTTAGTAATACCAGTTATAATTGGAGGATTTGGAAATTGGTTAGTTCCTTTGATGTTAGGGGCTCCAGATATGGCTTTTCCTCGAATGAATAATATAAGTTTTTGGTTACTACCCCCGGCTTTGACTTTATTATTAGCTTCAGGGGCTGTTGAGAGAGGAGTAGGTACAGGTTGGACTGTTTACCCTCCTCTTTCAGGAAATTTAGCTCATGCTGGAGGATCTGTTGATCTTGCTATTTTTTCTCTTCATTTGGCCGGAGTTTCATCCATTTTAGGTGCTATTAATTTTATTACTACTATTATTAATATGCGTTGG…
>NemBar0183	KU839840	Cephalothrix rufifrons	Sweden	lat-lon=58.5013889 N, 011.4833333 E	2006-04-24	Per Sundberg & Tobias Kånneby	TTAGGTCAACCTGGGGCTTTATTAGGTGATGATCAATTATATAATGTAATTGTAACTGCACATGCTTTTGTAATAATTTTTTTTTTAGTAATACCAGTTATAATTGGAGGATTTGGAAATTGGTTAGTTCCTTTGATGTTAGGGGCTCCAGATATGGCTTTTCCTCGAATGAATAATATAAGTTTTTGGTTACTACCCCCGGCTTTGACTTTATTATTAGCTTCAGGGGCTGTTGAGAGAGGAGTAGGTACAGGTTGGACTGTTTACCCTCCTCTTTCAGGAAATTTAGCTCATGCTGGAGGATCTGTTGATCTTGCTATTTTTTCTCTTCATTTGGCCGGAGTTTCATCCATTTTAGGTGCTATTAATTTTATTACTACTATTATTAATATGCGTTGG…
>NemBar0184	KU839841	Cephalothrix rufifrons	Sweden	lat-lon=58.5013889 N, 011.4833333 E	2006-04-24	Per Sundberg & Tobias Kånneby	TTAGGTCAACCTGGGGCTTTATTAGGTGATGATCAATTATATAATGTAATTGTAACTGCACATGCTTTTGTAATAATTTTTTTTTTAGTAATACCAGTTATAATTGGAGGATTTGGAAATTGGTTAGTTCCTTTGATGTTAGGGGCTCCAGATATGGCTTTTCCTCGAATGAATAATATAAGTTTTTGGTTACTACCCCCGGCTTTGACTTTATTATTAGCTTCAGGGGCTGTTGAGAGAGGAGTAGGTACAGGTTGGACTGTTTACCCTCCTCTTTCAGGAAATTTAGCTCATGCTGGAGGATCTGTTGATCTTGCTATTTTTTCTCTTCATTTGGCCGGAGTTTCATCCATTTTAGGTGCTATTAATTTTATTACTACTATTATTAATATGCGTTGG…
>NemBar0185	KU839842	Cephalothrix rufifrons	Sweden	lat-lon=58.5013889 N, 011.4833333 E	2006-04-24	Per Sundberg & Tobias Kånneby	TTAGGTCAACCTGGGGCTTTATTAGGTGATGATCAATTATATAATGTAATTGTAACTGCACATGCTTTTGTAATAATTTTTTTTTTAGTAATACCAGTTATAATTGGAGGATTTGGAAATTGGTTAGTTCCTTTGATGTTAGGGGCTCCAGATATGGCTTTTCCTCGAATGAATAATATAAGTTTTTGGTTACTACCCCCGGCTTTGACTTTATTATTAGCTTCAGGGGCTGTTGAGAGAGGAGTAGGTACAGGTTGGACTGTTTACCCTCCTCTTTCAGGAAATTTAGCTCATGCTGGAGGATCTGTTGATCTTGCTATTTTTTCTCTTCATTTGGCCGGAGTTTCATCCATTTTAGGTGCTATTAATTTTATTACTACTATTATTAATATGCGTTGG…
>NemBar0186	KU839843	Cephalothrix rufifrons	Sweden	lat-lon=58.5013889 N, 011.4833333 E	2006-04-24	Per Sundberg & Tobias Kånneby	TTAGGTCAACCTGGGGCTTTATTAGGTGATGATCAATTATATAATGTAATTGTAACTGCACATGCTTTTGTAATAATTTTTTTTTTAGTAATACCAGTTATAATTGGAGGATTTGGAAATTGGTTAGTTCCTTTGATGTTAGGGGTTCCAGATATGGCTTTTCCTCGAATGAATAATATAAGTTTTTGGTTACTACCCCCGGCTTTGACTTTATTATTAGCTTCAGGGGCTGTTGAGAGAGGAGTAGGTACAGGTTGGACTGTTTACCCTCCTCTTTCAGGAAATTTAGCTCATGCTGGAGGATCTGTTGATCTTGCTATTTTTTCTCTTCATTTGGCCGGAGTTTCATCCATTTTAGGTGCTATTAATTTTATTACTACTATTATTAATATGCGTTGG…
>NemBar0187	KU839844	Cephalothrix rufifrons	Sweden	lat-lon=58.5013889 N, 011.4833333 E	2006-04-24	Per Sundberg & Tobias Kånneby	TTAGGTCAACCTGGGGCTTTATTAGGTGATGATCAATTATATAATGTAATTGTAACTGCACATGCTTTTGTAATAATTTTTTTTTTAGTAATACCAGTTATAATTGGAGGATTTGGAAATTGGTTAGTTCCTTTGATGTTAGGGGCTCCAGATATGGCTTTTCCTCGAATGAATAATATAAGTTTTTGGTTACTACCCCCTGCTTTGACTTTATTATTAGCTTCAGGGGCTGTTGAGAGAGGAGTAGGTACAGGTTGGACTGTTTACCCTCCTCTTTCAGGAAATTTAGCTCATGCTGGAGGATCTGTTGATCTTGCTATTTTTTCTCTTCATTTGGCCGGAGTTTCATCCATTTTAGGTGCTATTAATTTTATTACTACTATTATTAATATGCGTTGG…
>NemBar0188	KU839845	Cephalothrix rufifrons	Sweden	lat-lon=58.5013889 N, 011.4833333 E	2006-04-24	Per Sundberg & Tobias Kånneby	TTAGGTCAACCTGGGGCTTTATTAGGTGATGATCAATTATATAATGTAATTGTAACTGCACATGCTTTTGTAATAATTTTTTTTTTAGTAATACCAGTTATAATTGGAGGATTTGGAAATTGGTTAGTTCCTTTAATGTTAGGGGCTCCAGATATGGCTTTTCCTCGAATGAATAATATAAGTTTTTGGTTACTCCCCCCGGCTTTGACTTTATTATTAGCTTCAGGGGCTGTTGAGAGAGGAGTAGGTACAGGTTGGACTGTTTACCCTCCTCTTTCAGGAAATTTAGCTCATGCTGGAGGATCTGTTGATCTTGCTATTTTTTCTCTTCATTTGGCCGGAGTTTCATCCATTTTAGGTGCTATTAATTTTATTACTACTATTATTAATATGCGTTGG…
>NemBar0189	KU839846	Cephalothrix rufifrons	Sweden	lat-lon=58.5013889 N, 011.4833333 E	2006-04-24	Per Sundberg & Tobias Kånneby	TTAGGTCAACCTGGGGCTTTATTAGGTGATGATCAATTATATAATGTAATTGTAACTGCACATGCTTTTGTAATAATTTTTTTTTTAGTAATACCAGTTATAATTGGAGGATTTGGAAATTGGTTAGTTCCTTTGATGTTAGGGGCTCCAGATATAGCTTTTCCTCGAATGAATAATATAAGTTTTTGGTTACTACCCCCGGCTTTGACTTTATTATTAGCTTCAGGGGCTGTTGAGAGAGGAGTAGGTACAGGTTGGACTGTTTACCCTCCTCTTTCAGGAAATTTAGCTCATGCTGGAGGATCTGTTGATCTTGCTATTTTTTCTCTTCATTTGGCCGGAGTTTCATCCATTTTAGGTGCTATTAATTTTATTACTACTATTATTAATATGCGTTGG…
>NemBar0190	KU839847	Cephalothrix rufifrons	Sweden	lat-lon=58.5013889 N, 011.4833333 E	2006-04-24	Per Sundberg & Tobias Kånneby	TTAGGTCAACCTGGGGCTTTATTAGGTGATGATCAATTATATAATGTAATTGTAACTGCACATGCTTTTGTAATAATTTTTTTTTTAGTAATACCAGTTATAATTGGAGGATTTGGAAATTGGTTAGTTCCTTTGATGTTAGGGGCTCCAGATATGGCTTTTCCTCGAATGAATAATATAAGTTTTTGGTTACTACCCCCGGCTTTGACTTTATTATTAGCTTCAGGGGCTGTTGAGAGAGGAGTAGGTACAGGTTGGACTGTTTACCCTCCTCTTTCAGGAAATTTAGCTCATGCTGGAGGATCTGTTGATCTTGCTATTTTTTCTCTTCATTTGGCCGGAGTTTCATCCATTTTAGGTGCTATTAATTTTATTACTACTATTATTAATATGCGTTGG…
>NemBar0191	KU839848	Cephalothrix rufifrons	Sweden	lat-lon=58.5013889 N, 011.4833333 E	2006-04-24	Per Sundberg & Tobias Kånneby	TTAGGTCAACCTGGGGCTTTATTAGGTGATGATCAATTATATAATGTAATTGTAACTGCACATGCTTTTGTAATAATTTTTTTTTTAGTAATACCAGTTATAATTGGAGGATTTGGAAATTGGTTAGTTCCTTTGATGTTAGGGGCTCCAGATATGGCTTTTCCTCGAATGAATAATATAAGTTTTTGGTTACTACCCCCGGCTTTGACTTTATTATTAGCTTCAGGGGCTGTTGAGAGAGGAGTAGGTACAGGTTGGACTGTTTACCCTCCTCTTTCAGGAAATTTAGCTCATGCTGGAGGATCTGTTGATCTTGCTATTTTTTCTCTTCATTTGGCCGGAGTTTCATCCATTTTAGGTGCTATTAATTTTATTACTACTATTATTAATATGCGTTGG…
>NemBar0192	KU839849	Cephalothrix rufifrons	Sweden	lat-lon=58.5013889 N, 011.4833333 E	2006-04-24	Per Sundberg & Tobias Kånneby	TTAGGTCAACCTGGGGCTTTATTAGGTGATGATCAATTATATAATGTAATTGTAACTGCACATGCTTTTGTAATAATTTTTTTTTTAGTAATACCAGTTATAATTGGAGGATTTGGAAATTGGTTAGTTCCTTTGATGTTAGGGGCTCCAGATATGGCTTTTCCTCGAATGAATAATATAAGTTTTTGGTTACTACCCCCGGCTTTGACTTTATTATTAGCTTCAGGGGCTGTTGAGAGAGGAGTAGGTACAGGTTGGACTGTTTACCCTCCTCTTTCAGGAAATTTAGCTCATGCTGGAGGATCTGTTGATCTTGCTATTTTTTCTCTTCATTTGGCCGGAGTTTCATCCATTTTAGGTGCTATTAATTTTATTACTACTATTATTAATATGCGTTGG…
>NemBar0193	KU839850	Cephalothrix rufifrons	Sweden	lat-lon=58.5013889 N, 011.4833333 E	2006-04-24	Per Sundberg & Tobias Kånneby	TTAGGTCAACCTGGGGCTTTATTAGGTGATGATCAATTATATAATGTAATTGTAACTGCACATGCTTTTGTAATAATTTTTTTTTTAGTAATACCAGTTATAATTGGAGGATTTGGAAATTGGTTAGTTCCTTTGATGTTAGGGGCTCCAGATATGGCTTTTCCTCGAATGAATAATATAAGTTTTTGGTTACTACCCCCGGCTTTGACTTTATTATTAGCTTCAGGGGCTGTTGAGAGAGGAGTAGGTACAGGTTGGACTGTTTACCCTCCTCTTTCAGGAAATTTAGCTCATGCTGGAGGATCTGTTGATCTTGCTATTTTTTCTCTTCATTTGGCCGGAGTTTCATCCATTTTAGGTGCTATTAATTTTATTACTACTATTATTAATATGCGTTGG…
>NemBar0194	KU839851	Cephalothrix rufifrons	Sweden	lat-lon=58.5013889 N, 011.4833333 E	2006-04-24	Per Sundberg & Tobias Kånneby	TTAGGTCAACCTGGGGCTTTATTAGGTGATGATCAATTATATAATGTAATTGTAACTGCACATGCTTTTGTAATAATTTTTTTTTTAGTAATACCAGTTATAATTGGAGGATTTGGAAATTGGTTAGTTCCTTTGATGTTAGGGGCTCCAGATATGGCTTTTCCTCGAATGAATAATATAAGTTTTTGGTTACTACCCCCGGCTTTGACTTTATTATTAGCTTCAGGGGCTGTTGAGAGAGGAGTAGGTACAGGTTGGACTGTTTACCCTCCTCTTTCAGGAAATTTAGCTCATGCTGGAGGATCTGTTGATCTTGCTATTTTTTCTCTTCATTTGGCCGGAGTTTCATCCATTTTAGGTGCTATTAATTTTATTACTACTATTATTAATATGCGTTGG…
>NemBar0195	KU839852	Cephalothrix rufifrons	Sweden	lat-lon=58.2588889 N, 011.6113889 E	2006-04-24	Per Sundberg & Tobias Kånneby	TTAGGTCAACCTGGGGCTTTATTAGGTGATGATCAATTATATAATGTAATTGTAACTGCACATGCTTTTGTAATAATTTTTTTTTTAGTAATACCAGTTATAATTGGAGGATTTGGAAATTGGTTAGTTCCTTTGATGTTAGGGGCTCCAGATATGGCTTTTCCTCGAATGAATAATATAAGTTTTTGGTTACTACCCCCGGCTTTGACTTTATTATTAGCTTCAGGGGCTGTTGAGAGAGGAGTAGGTACAGGTTGGACTGTTTACCCTCCTCTTTCAGGAAATTTAGCTCATGCTGGAGGATCTGTTGATCTTGCTATTTTTTCTCTTCATTTGGCCGGAGTTTCATCCATTTTAGGTGCTATTAATTTTATTACTACTATTATTAATATGCGTTGG…
>NemBar0196	KU839853	Cephalothrix rufifrons	Sweden	lat-lon=58.2588889 N, 011.6113889 E	2006-04-24	Per Sundberg & Tobias Kånneby	TTAGGTCAACCTGGGGCTTTATTAGGTGATGATCAATTATATAATGTAATTGTAACTGCACATGCTTTTGTAATAATTTTTTTTTTAGTAATACCAGTTATAATTGGAGGATTTGGAAATTGGTTAGTTCCTTTGATGTTAGGGGCTCCAGATATGGCTTTTCCTCGAATGAATAATATAAGTTTTTGGTTACTACCCCCGGCTTTGACTTTATTATTAGCTTCAGGGGCTGTTGAGAGAGGAGTAGGTACAGGTTGGACTGTTTACCCTCCTCTTTCAGGAAATTTAGCTCATGCTGGAGGATCTGTTGATCTTGCTATTTTTTCTCTTCATTTGGCCGGAGTTTCATCCATTTTAGGTGCTATTAATTTTATTACTACTATTATTAATATGCGTTGG…
>NemBar0197	KU839854	Malacobdella grossa	Sweden	lat-lon=58.2588889 N, 011.6113889 E	2006-04-28	Per Sundberg & Tobias Kånneby	CTTGGGCAGCCTGGGGCTTTATTGGGTGATGATCAGTTGTATAATGTTATTGTTACTGCTCATGCTTTTGTAATAATTTTTTTTTTAGTGATGCCTGTAATGATTGGTGGTTTTGGTAATTGGCTTGTTCCGTTAATGTTGGGTGCTCCGGATATGGCTTTTCCTCGTATGAATAATATGAGTTTTTGGTTGTTGCCTCCTGCATTAATTCTTCTTCTATCTTCTGGTGCTGTTGAAAGTGGTGTTGGTACTGGTTGGACTGTGTATCCCCCATTGTCTGGTAATATTTCTCATTCTGGTGGTTCTGTTGATTTAGCTATTTTTTCTCTTCATCTTGCTGGTATTTCTTCTATTTTAGGTGCAATTAATTTTATTACTACTATTATGAATATGCGTTGG…
>NemBar0198	KU839855	Malacobdella grossa	Sweden	lat-lon=58.2588889 N, 011.6113889 E	2006-04-28	Per Sundberg & Tobias Kånneby	CTTGGGCAGCCTGGGGCTTTATTGGGTGATGATCAGTTGTATAATGTTATTGTTACTGCTCATGCTTTTGTAATAATTTTTTTTTTAGTGATGCCTGTAATGATTGGTGGTTTTGGTAATTGGCTTGTTCCGTTAATGTTGGGTGCTCCGGATATGGCTTTTCCTCGTATGAATAATATGAGTTTTTGGTTGTTGCCTCCTGCATTAATTCTTCTTCTATCTTCTGGTGCTGTTGAAAGTGGTGTTGGTACTGGTTGGACTGTGTATCCCCCATTGTCTGGTAATATTTCTCATTCTGGTGGTTCTGTTGATTTAGCTATTTTTTCTCTTCATCTTGCTGGTATTTCTTCTATTTTAGGTGCAATTAATTTTATTACTACTATTATGAATATGCGTTGG…
>NemBar0201	KU839856	Malacobdella grossa	Sweden	lat-lon=58.2588889 N, 011.6113889 E	2006-04-28	Per Sundberg & Tobias Kånneby	CTTGGGCAGCCTGGGGCTTTATTGGGTGATGATCAGTTGTATAATGTTATTGTTACTGCTCATGCTTTTGTAATAATTTTTTTTTTAGTGATGCCTGTAATGATTGGTGGTTTTGGTAATTGGCTTGTTCCGTTAATGTTGGGTGCTCCGGATATGGCTTTTCCTCGTATGAATAATATGAGTTTTTGGTTGTTGCCTCCTGCATTAATTCTTCTTCTATCTTCTGGTGCTGTTGAAAGTGGTGTTGGTACTGGTTGGACTGTGTATCCCCCATTGTCTGGTAATATTTCTCATTCTGGTGGTTCTGTTGATTTAGCTATTTTTTCTCTTCATCTTGCTGGTATTTCTTCTATTTTAGGTGCAATTAATTTTATTACTACTATTATGAATATGCGTTGG…
>NemBar0202	KU839857	Malacobdella grossa	Sweden	lat-lon=58.2588889 N, 011.6113889 E	2006-04-28	Per Sundberg & Tobias Kånneby	CTTGGGCAGCCTGGGGCTTTATTGGGTGATGATCAGTTGTATAATGTTATTGTTACTGCTCATGCTTTTGTAATAATTTTTTTTTTAGTGATGCCTGTAATGATTGGTGGTTTTGGTAATTGGCTTGTTCCGTTAATGTTGGGTGCTCCGGATATGGCTTTTCCTCGTATGAATAATATGAGTTTTTGGTTGTTGCCTCCTGCATTAATTCTTCTTCTATCTTCTGGTGCTGTTGAAAGTGGTGTTGGTACTGGTTGGACTGTGTATCCCCCATTGTCTGGTAATATTTCTCATTCTGGTGGTTCTGTTGATTTAGCTATTTTTTCTCTTCATCTTGCTGGTATTTCTTCTATTTTAGGTGCAATTAATTTTATTACTACTATTATGAATATGCGTTGG…
>NemBar0203	KU839858	Malacobdella grossa	Sweden	lat-lon=58.2588889 N, 011.6113889 E	2006-04-28	Per Sundberg & Tobias Kånneby	CTTGGGCAGCCTGGGGCTTTATTGGGTGATGATCAGTTGTATAATGTTATTGTTACTGCTCATGCTTTTGTAATAATTTTTTTTTTAGTGATGCCTGTAATGATTGGTGGTTTTGGTAATTGGCTTGTTCCGTTAATGTTGGGTGCTCCGGATATGGCTTTTCCTCGTATGAATAATATGAGTTTTTGGTTGTTGCCTCCTGCATTAATTCTTCTTCTATCTTCTGGTGCTGTTGAAAGTGGTGTTGGTACTGGTTGGACTGTGTATCCCCCATTGTCTGGTAATATTTCTCATTCTGGTGGTTCTGTTGATTTAGCTATTTTTTCTCTTCATCTTGCTGGTATTTCTTCTATTTTAGGTGCAATTAATTTTATTACTACTATTATGAATATGCGTTGG…
>NemBar0204	KU839859	Malacobdella grossa	Sweden	lat-lon=58.2588889 N, 011.6113889 E	2006-04-28	Per Sundberg & Tobias Kånneby	CTTGGGCAGCCTGGGGCTTTATTGGGTGATGATCAGTTGTATAATGTTATTGTTACTGCTCATGCTTTTGTAATAATTTTTTTTTTAGTGATGCCTGTAATGATTGGTGGTTTTGGTAATTGGCTTGTTCCGTTAATGTTGGGTGCTCCGGATATGGCTTTTCCTCGTATGAATAATATGAGTTTTTGGTTGTTGCCTCCTGCATTAATTCTTCTTCTATCTTCTGGTGCTGTTGAAAGTGGTGTTGGTACTGGTTGGACTGTGTATCCCCCATTGTCTGGTAATATTTCTCATTCTGGTGGTTCTGTTGATTTAGCTATTTTTTCTCTTCATCTTGCTGGTATTTCTTCTATTTTAGGTGCAATTAATTTTATTACTACTATTATGAATATGCGTTGG…
>NemBar0205	KU839860	Malacobdella grossa	Sweden	lat-lon=58.2588889 N, 011.6113889 E	2006-04-28	Per Sundberg & Tobias Kånneby	CTTGGGCAGCCTGGGGCTTTATTGGGTGATGATCAGTTGTATAATGTTATTGTTACTGCTCATGCTTTTGTAATAATTTTTTTTTTAGTGATGCCTGTAATGATTGGTGGTTTTGGTAATTGGCTTGTTCCGTTAATGTTGGGTGCTCCGGATATGGCTTTTCCTCGTATGAATAATATGAGTTTTTGGTTGTTGCCTCCTGCATTAATTCTTCTTCTATCTTCTGGTGCTGTTGAAAGTGGTGTTGGTACTGGTTGGACTGTGTATCCCCCATTGTCTGGAAATATTTCTCATTCTGGTGGGTCTGTTGATTTAGCTATTTTTTCTCTTCATCTTGCTGGTATTTCTTCTATTTTAGGTGCAATTAATTTTATTACTACTATTATGAATATGCGTTGG…
>NemBar0206	KU839861	Malacobdella grossa	Sweden	lat-lon=58.2588889 N, 011.6113889 E	2006-04-28	Per Sundberg & Tobias Kånneby	CTTGGGCAGCCTGGGGCTTTATTGGGTGATGATCAGTTGTATAATGTTATTGTTACTGCTCATGCTTTTGTAATAATTTTTTTTTTAGTGATGCCTGTAATGATTGGTGGTTTTGGTAATTGGCTTGTTCCGTTAATGTTGGGTGCTCCGGATATGGCTTTTCCTCGTATGAATAATATGAGTTTTTGGTTGTTGCCTCCTGCATTAATTCTTCTTCTATCTTCTGGTGCTGTTGAAAGTGGTGTTGGTACTGGTTGGACTGTGTATCCCCCATTGTCTGGTAATATTTCTCATTCTGGTGGTTCTGTTGATTTAGCTATTTTTTCTCTTCATCTTGCTGGTATTTCTTCTATTTTAGGTGCAATTAATTTTATTACTACTATTATGAATATGCGTTGG…
>NemBar0207	KU839862	Malacobdella grossa	Sweden	lat-lon=58.2588889 N, 011.6113889 E	2006-04-28	Per Sundberg & Tobias Kånneby	CTTGGGCAGCCTGGGGCTTTATTGGGTGATGATCAGTTGTATAATGTTATTGTTACTGCTCATGCTTTTGTAATAATTTTTTTTTTAGTGATGCCTGTAATGATTGGTGGTTTTGGTAATTGGCTTGTTCCGTTAATGTTGGGTGCTCCGGATATGGCTTTTCCTCGTATGAATAATATGAGTTTTTGGTTGTTGCCTCCTGCATTAATTCTTCTTCTATCTTCTGGTGCTGTTGAAAGTGGTGTTGGTACTGGTTGGACTGTGTATCCCCCATTGTCTGGTAATATTTCTCATTCTGGTGGTTCTGTTGATTTAGCTATTTTTTCTCTTCATCTTGCTGGTATTTCTTCTATTTTAGGTGCAATTAATTTTATTACTACTATTATGAATATGCGTTGG…
>NemBar0208	KU839863	Malacobdella grossa	Sweden	lat-lon=58.4366667 N, 011.7716667 E	2006-04-28	Per Sundberg & Tobias Kånneby	CTTGGGCAGCCTGGGGCTTTATTGGGTGATGATCAGTTGTATAATGTTATTGTTACTGCTCATGCTTTTGTAATAATTTTTTTTTTAGTGATGCCTGTAATGATTGGTGGTTTTGGTAATTGGCTTGTTCCGTTAATGTTGGGTGCTCCGGATATGGCTTTTCCTCGTATGAATAATATGAGTTTTTGGTTGTTGCCTCCTGCATTAATTCTTCTTCTATCTTCTGGTGCTGTTGAAAGTGGTGTTGGTACTGGTTGGACTGTGTATCCCCCATTGTCTGGTAATATTTCTCATTCTGGTGGTTCTGTTGATTTAGCTATTTTTTCTCTTCATCTTGCTGGTATTTCTTCTATTTTAGGTGCAATTAATTTTATTACTACTATTATGAATATGCGTTGG…
>NemBar0209	KU839864	Malacobdella grossa	Sweden	lat-lon=58.2647222 N, 011.5636111 E	2006-04-28	Per Sundberg & Tobias Kånneby	CTTGGGCAGCCTGGGGCTTTATTGGGTGATGATCAGTTGTATAATGTTATTGTTACTGCTCATGCTTTTGTAATAATTTTTTTTTTAGTGATGCCTGTAATGATTGGTGGTTTTGGTAATTGGCTTGTTCCGTTAATGTTGGGTGCTCCGGATATGGCTTTTCCTCGTATGAATAATATGAGTTTTTGGTTGTTGCCTCCTGCATTAATTCTTCTTCTATCTTCTGGTGCTGTTGAAAGTGGTGTTGGTACTGGTTGGACTGTGTATCCCCCATTGTCTGGTAATATTTCTCATTCTGGTGGTTCTGTTGATTTAGCTATTTTTTCTCTTCATCTTGCTGGTATTTCTTCTATTTTAGGTGCAATTAATTTTATTACTACTATTAKGAATATGCGTTGG…
>NemBar0211	KU839865	Cerebratulus fuscus	Sweden	lat-lon=58.2875000 N, 011.6463889 E	2006-05-02	Per Sundberg & Tobias Kånneby	CTAGGTCAGCCTGGTGCTTTGCTGGGCGATGATCATTTGTATAATGTTATTGTGACTGCCCATGCTTTCGTTATGATCTTTTTTTTGGTTATGCCCGTGATGATTGGGGGATTCGGGAATTGGTTAGTCCCTCTAATGTTAGGTGCGCCGGATATGGCTTTCCCTCGTATGAACAATATGAGTTTTTGGCTTCTTCCTCCTGCTCTGACTTTGTTGTTGGGTTCTGCGGCGGTTGAGGGGGGAGTTGGCACAGGTTGGACGGTGTATCCGCCTTTGGCCGGCAATGTTGCGCACGCGGGGGGGTCAGTGGATTTAGCTATTTTTTCTTTACATTTGGCTGGTGTTTCTTCTATTCTGGGGGCGATTAATTTTATCACTACGGTGGTAAATATGCGGTGG…
>NemBar0212	KU839866	Cerebratulus fuscus	Sweden	lat-lon=58.2875000 N, 011.6463889 E	2006-04-28	Per Sundberg & Tobias Kånneby	CTAGGCCAGCCTGGTGCTTTGCTGGGCGATGATCATTTGTATAATGTTATTGTGACTGCCCATGCTTTCGTTATGATCTTTTTTTTGGTTATGCCCGTGATGATTGGGGGATTCGGGAATTGGTTAGTCCCTCTAATGTTAGGTGCGCCGGACATGGCTTTCCCTCGTATGAACAATATGAGTTTTTGGCTTCTTCCTCCTGCTCTGACTTTGTTGTTGGGTTCTGCGGCGGTTGAGGGGGGAGTTGGCACAGGTTGGACGGTGTATCCGCCTTTGGCCGGCAATGTTGCGCACGCGGGGGGGTCAGTGGATTTAGCTATTTTTTCTTTACATTTGGCTGGTGTTTCTTCTATTCTGGGGGCGATTAATTTTATCACTACGGTGGTAAATATGCGGTGG…
>NemBar0214	KU839867	Micrura fasciolata	Sweden	lat-lon=58.2875000 N, 011.6463889 E	2006-05-05	Per Sundberg & Tobias Kånneby	TTAGGGCAACCAGGGGCTTTGTTAGGTGATGATCATTTGTACAATGTTATTGTAACAGCACATGCTTTTGTCATGATTTTTTTTTTGGTTATGCCGGTTATAATTGGAGGATTTGGAAATTGGCTTGTTCCTTTAATGTTGGGTGCACCAGATATAGCTTTCCCTCGTATAAATAATATGAGTTTTTGGTTGTTGCCTCCTGCTTTAACTTTATTATTGGGATCAGCTGCGGTTGAAGGAGGAGCTGGTACTGGCTGAACAGTGTATCCTCCTCTGGCTGGAAATGTTGCGCATGCAGGTGGGTCTGTGGATTTGGCTATTTTTTCTCTTCATTTAGCCGGGGTTTCTTCTATTTTGGGGGCTATTAATTTTATTACTACAGTGGTTAATATGCGTTGA…
>NemBar0216	KU839868	Micrura purpurea	Sweden	lat-lon=58.2875000 N, 011.6463889 E	2006-05-05	Per Sundberg & Tobias Kånneby	TTGGGGCAGCCGGGAGCTCTGTTGGGGGATGATCATCTGTATAATGTGATCGTGACCGCGCATGCTTTTGTTATAATTTTTTTTCTTGTCATGCCTGTTATAATCGGTGGTTTTGGAAATTGACTGGTGCCTTTGATGCTCGGGGCCCCTGATATGGCTTTTCCTCGTATAAATAATATGAGTTTCTGATTGCTTCCACCGGCGTTGACTCTTCTACTTGGTTCAGCTGCTGTAGAAGGAGGTGCGGGTACAGGGTGGACGGTTTATCCTCCTTTAGCAGGTAATGTGGCCCATGCGGGGGCTTCTGTGGATCTTGCTATTTTCTCTCTTCATTTGGCGGGGGTTTCTTCTATCTTGGGAGCCATTAATTTTATTACTACTGTGGTGAATATGCGATGA…
>NemBar0217	KU839869	Micrura purpurea	Sweden	lat-lon=58.2836111 N, 011.6472222 E	2006-05-05	Per Sundberg & Tobias Kånneby	TTGGGGCAGCCGGGAGCTCTGTTGGGGGATGATCATCTGTATAATGTGATCGTGACCGCGCATGCTTTTGTCATAATTTTTTTTCTTGTCATGCCTGTTATAATCGGTGGTTTTGGAAATTGACTGGTGCCTTTGATGCTCGGGGCCCCTGATATGGCTTTTCCTCGTATAAATAATATGAGTTTCTGATTGCTTCCACCGGCGTTGACTCTTCTACTTGGTTCAGCTGCTGTAGAAGGAGGTGCGGGTACAGGGTGGACGGTTTATCCTCCTTTAGCAGGTAATGTGGCCCATGCGGGGGGTTCTGTGGATCTTGCTATTTTCTCTCTTCATTTGGCGGGGGTTTCTTCTATCTTGGGAGCCATTAATTTTATTACTACTGTGGTGAATATGCGATGA…
>NemBar0219	KU839870	Micrura purpurea	Sweden	lat-lon=58.2836111 N, 011.6472222 E	2006-05-05	Per Sundberg & Tobias Kånneby	TTGGGGCAGCCGGGAGCTCTGTTGGGGGATGATCATCTGTATAATGTGATCGTGACCGCGCATGCTTTTGTCATAATTTTTTTTCTTGTCATGCCTGTTATAATCGGTGGTTTTGGAAATTGACTGGTGCCTTTGATGCTCGGGGCCCCTGATATGGCTTTTCCTCGTATAAATAATATGAGTTTCTGATTGCTTCCACCGGCGTTGACTCTTCTACTTGGTTCAGCTGCTGTAGAAGGAGGTGCGGGTACAGGGTGGACGGTTTATCCTCCTTTAGCAGGTAATGTGGCCCATGCGGGGGGTTCTGTGGATCTTGCTATTTTCTCTCTTCATTTGGCGGGGGTTTCTTCTATCTTGGGAGCCATTAATTTTATTACTACTGTGGTGAATATGCGATGA…
>NemBar0220	KU839871	Tetrastemma vermiculus	Sweden	lat-lon=58.2836111 N, 011.6472222 E	2006-05-05	Per Sundberg & Tobias Kånneby	TTAGGGCAACCAGGTGCTTTGCTTGGAGATGATCAGCTGTACAATGTTATTGTCACTGCTCATGCTTTTGTTATAATTTTTTTTTTAGTAATACCTGTAATAATTGGTGGGTTTGGGAATTGGTTGGTTCCTCTGATATTGGGGGCTCCGGATATGGCCTTTCCTCGGATGAATAACATAAGTTTTTGGTTGTTGCCACCAGCTTTAATTTTGCTCCTATCTTCTGGTGCAGTTGAGAGCGGAGCGGGAACAGGTTGGACAGTTTATCCTCCGCTTTCGAGAAATATTGCTCACTCTGGTGGATCGGTTGACTTAGCTATTTTTTCACTTCATCTTGCTGGTGTTTCTTCAATTTTAGGAGCAATTAATTTTATTACTACTATTATTAATATGCGTTGG…
>NemBar0221	KU839872	Tetrastemma vermiculus	Sweden		2006-05-05	Per Sundberg & Tobias Kånneby	TTAGGGCAACCAGGTGCTTTGCTTGGAGATGATCAGCTGTACAATGTTATTGTCACTGCTCATGCTTTTGTTATAATTTTTTTTTTAGTAATACCTGTTATAATTGGTGGGTTTGGGAATTGGTTGGTTCCTCTGATATTGGGGGCTCCGGATATGGCCTTTCCTCGGATGAATAACATAAGTTTTTGGTTGTTGCCACCAGCTTTAATTTTGCTCCTATCTTCTGGTGCAGTTGAGAGCGGAGCGGGAACAGGTTGGACAGTTTATCCTCCGCTTTCGAGAAATATTGCTCACTCTGGTGGATCGGTTGACTTAGCTATTTTTTCACTTCATCTTGCTGGTGTTTCTTCAATTTTAGGAGCAATTAATTTTATTACTACTATTATTAATATGCGTTGG…
>NemBar0222	KU839873	Tetrastemma vermiculus	Sweden		2006-05-05	Per Sundberg & Tobias Kånneby	TTAGGGCAACCAGGTGCTTTGCTTGGAGATGATCAGCTGTACAATGTTATTGTCACTGCTCATGCTTTTGTTATAATTTTTTTTTTAGTAATACCTGTAATAATTGGTGGGTTTGGGAATTGGTTGGTTCCTCTGATATTGGGGGCTCCGGATATGGCCTTTCCTCGGATGAATAACATAAGTTTTTGGTTGTTGCCACCAGCTTTAATTTTGCTCCTATCTTCTGGTGCAGTTGAGAGCGGAGCGGGAACAGGTTGGACAGTTTATCCTCCGCTTTCGAGAAATATTGCTCACTCTGGTGGATCGGTTGACTTAGCTATTTTTTCACTTCATCTTGCTGGTGTTTCTTCAATTTTAGGAGCAATTAATTTTATTACTACTATTATTAATATGCGTTGG…
>NemBar0223	KU839874	Cephalothrix rufifrons	Sweden	lat-lon=58.3577778 N, 011.5722222 E		Per Sundberg & Tobias Kånneby	TTAGGTCAACCTGGGGCTTTATTAGGTGATGATCAATTATATAATGTAATTGTAACTGCACATGCTTTTGTAATAATTTTTTTTTTAGTAATACCAGTTATAATTGGAGGATTTGGAAATTGGTTAGTTCCTTTGATGTTAGGGGCTCCAGATATGGCTTTTCCTCGAATGAATAATATAAGTTTTTGGTTACTACCCCCGGCTTTGACTTTATTATTAGCTTCAGGGGCTGTTGAGAGAGGAGTAGGTACAGGTTGGACTGTTTACCCTCCTCTTTCAGGAAATTTAGCTCATGCTGGAGGATCTGTTGATCTTGCTATTTTTTCTCTTCATTTGGCCGGAGTTTCATCCATTTTAGGTGCTATTAATTTTATTACTACTATTATTAATATGCGTTGG…
>NemBar0224	KU839875	Cephalothrix rufifrons	Sweden	lat-lon=58.3577778 N, 011.5722222 E		Per Sundberg & Tobias Kånneby	TTAGGTCAACCTGGGGCTTTATTAGGTGATGATCAATTATATAATGTAATTGTAACTGCACATGCTTTTGTAATAATTTTTTTTTTAGTAATACCAGTTATAATTGGAGGATTTGGAAATTGGTTAGTTCCTTTGATGTTAGGGGCTCCAGATATGGCTTTTCCTCGAATGAATAATATAAGTTTTTGGTTACTACCCCCGGCTTTGACTTTATTATTAGCTTCAGGGGCTGTTGAGAGAGGAGTAGGTACAGGTTGGACTGTTTACCCTCCTCTTTCAGGAAATTTAGCTCATGCTGGAGGATCTGTTGATCTTGCTATTTTTTCTCTTCATTTGGCCGGAGTTTCATCCATTTTAGGTGCTATTAATTTTATTACTACTATTATTAATATGCGTTGG…
>NemBar0225	KU839876	Oerstedia dorsalis	Sweden	lat-lon=58.3577778 N, 011.5722222 E	2006-05-05	Per Sundberg & Tobias Kånneby	TTAGGGCAACCTGGTTCTTTATTGGGAGATGATCAGCTTTATAACGTTATTGTTACTGCACATGCATTTGTTATAATTTTTTTTTTAGTTATACCTGTAATAATTGGAGGATTTGGAAATTGATTAGTTCCTTTAATATTAGGAGCTCCTGATATAGCTTTTCCTCGAATAAATAATATAAGATTTTGACTTTTACCTCCAGCTTTAACTCTTTTATTATTTTCTGGGGCTGTTGAAAGTGGAGTAGGAACTGGATGAACTGTTTATCCTCCTTTATCTAGAAATATTGCTCATTCTGGTGGTTCTGTTGATTTAGCTATTTTTTCTTTACATTTAGCTGGTGTTTCTTCTATTTTAGGTGCAATTAATTTTATTACAACAATTATTAACATACGATGA…
>NemBar0226	KU839877	Oerstedia striata	Sweden	lat-lon=58.3577778 N, 011.5722222 E	2006-05-05	Per Sundberg & Tobias Kånneby	CTAGGTCAGCCTGGGTCTTTGTTAGGTGATGATCAACTTTATAATGTTATTGTTACTGCTCATGCTTTTGTAATAATTTTTTTTTTAGTTATACCTGTAATAATTGGTGGGTTTGGAAATTGATTAGTTCCTTTAATATTAGGAGCTCCCGATATGGCTTTTCCTCGTATAAATAATATAAGATTTTGACTTTTACCTCCAGCTTTAACTTTATTATTATTTTCTGGAGCTATTGAAAGAGGAGCTGGAACAGGGTGAACTGTTTATCCTCCTTTGTCTAGAAATATTGCTCATTCTGGTGGTTCTGTTGATTTAGCTATTTTTTCATTACATTTGGCTGGTGTATCTTCTATTTTAGGAGCAATTAATTTTATTACAACTATTATTAATATACGTTGA…
>NemBar0227	KU839878	Oerstedia dorsalis	Sweden	lat-lon=58.3577778 N, 011.5722222 E	2006-05-05	Per Sundberg & Tobias Kånneby	CTAGGTCAGCCTGGGTCTTTGTTAGGTGATGATCAACTTTATAATGTTATTGTTACTGCTCATGCTTTTGTAATAATTTTTTTTTTAGTTATACCTGTAATAATTGGTGGGTTTGGAAATTGATTAGTTCCTTTAATATTAGGAGCTCCCGATATGGCTTTTCCTCGTATAAATAATATAAGATTTTGACTTTTACCTCCAGCTTTAACTTTATTATTATTTTCTGGAGCTATTGAAAGAGGAGCTGGAACAGGGTGAACTGTTTATCCTCCTTTGTCTAGAAATATTGCTCATTCTGGTGGTTCTGTTGATTTAGCTATTTTTTCATTACATTTGGCTGGTGTATCTTCTATTTTAGGAGCAATTAATTTTATTACAACTATTATTAATATACGTTGA…
>NemBar0228	KU839879	Oerstedia dorsalis	Sweden	lat-lon=58.3577778 N, 011.5722222 E	2006-05-05	Per Sundberg & Tobias Kånneby	TTAGGACAGCCTGGTTCTTTATTAGGTGATGATCAGCTTTATAATGTTATTGTTACTGCTCATGCTTTTGTTATAATTTTTTTTTTAGTTATACCTGTAATAATTGGAGGATTTGGAAATTGATTGGTTCCTTTAATATTAGGAGCTCCTGATATGGCTTTTCCTCGAATAAATAATATAAGATTTTGGCTTTTACCTCCAGCTTTAACTTTATTGTTATTTTCTGGAGCTATTGAAAGAGGGGCTGGAACGGGGTGAACTGTTTATCCTCCTTTATCAAGAAATATTGCGCATTCTGGTGGTTCTGTTGACTTAGCTATTTTTTCTTTACATTTAGCTGGTGTATCTTCTATTTTAGGAGCAATTAATTTTATTACAACAATTATTAATATACGTTGG…
>NemBar0229	KU839880	Nemertopsis flavida	Sweden	lat-lon=58.3577778 N, 011.5722222 E	2006-05-05	Per Sundberg & Tobias Kånneby	TTAGGCCAGCCTGGGGCTTTTTTAGGAGATGATCAGTTATACAATGTAATTGTTACTGCTCACGCTTTTGTTATAATCTTTTTTTTGGTTATGCCAGTAATAATTGGTGGTTTTGGGAATTGATTAGTTCCTTTAATATTAGGTGCTCCAGATATGGCTTTTCCTCGGATAAATAACATGAGATTTTGGCTATTGCCACCCTCTCTAACTCTTTTACTTTCTTCTGCTGCGGTTGAAAGTGGTGCTGGGACTGGGTGAACGGTGTATCCACCTTTATCAAGAAATTTAGCTCATGCTGGTGGTTCTGTGGATTTAGCTATTTTTTCTCTTCATTTAGCCGGTGTTTCTTCAATTTTGGGTGCTATTAATTTTATTACTACTATTATTAACATACGTTGG…
>NemBar0230	KU839881	Nemertopsis flavida	Sweden	lat-lon=58.3577778 N, 011.5722222 E	2006-05-05	Per Sundberg & Tobias Kånneby	TTAGGCCAGCCTGGGGCTTTTTTAGGAGATGATCAGTTATACAATGTAATTGTTACTGCTCACGCTTTTGTTATAATCTTTTTTTTGGTTATGCCAGTAATAATTGGTGGTTTTGGGAATTGATTAGTTCCTTTAATATTAGGTGCTCCAGATATGGCTTTTCCTCGGATAAATAACATGAGATTTTGGCTATTGCCACCCTCTCTAACTCTTTTACTTTCTTCTGCTGCGGTTGAAAGTGGTGCTGGGACTGGGTGAACGGTGTATCCACCTTTATCAAGAAATTTAGCTCATGCTGGTGGTTCTGTGGATTTAGCTATTTTTTCTCTTCATTTAGCCGGTGTTTCTTCAATTTTGGGTGCTATTAATTTTATTACTACTATTATTAACATACGTTGG…
>NemBar0231	KU839882	Oerstedia dorsalis	Sweden	lat-lon=58.3577778 N, 011.5722222 E	2006-05-05	Per Sundberg & Tobias Kånneby	TTAGGGCAACCTGGTTCTTTATTGGGAGATGATCAGCTTTACAACGTTATTGTTACTGCACATGCATTTGTTATAATTTTTTTTTTAGTTATACCTGTAATAATTGGAGGATTTGGAAATTGATTAGTTCCTTTGATATTAGGAGCTCCTGATATAGCTTTTCCTCGAATAAATAATATAAGATTTTGACTTTTACCTCCAGCTTTAACTCTTTTATTGTTTTCTGGGGCTGTTGAAAGTGGAGTAGGAACTGGATGAACTGTTTATCCTCCTTTATCTAGAAATATTGCTCATTCTGGTGGTTCTGTTGATTTAGCTATTTTTTCTTTACATTTAGCTGGTGTTTCTTCTATTTTAGGTGCAATTAATTTTATTACAACAATTATTAACATACGATGA…
>NemBar0232	KU839883	Cerebratulus fuscus	Sweden	lat-lon=58.3577778 N, 011.5722222 E	2006-05-05	Per Sundberg & Tobias Kånneby	CTAGGCCAGCCTGGTGCTTTGCTGGGCGATGATCATTTGTATAATGTTATTGTGACTGCCCATGCTTTCGTTATGATCTTTTTTTTGGTTATGCCCGTGATGATTGGGGGATTCGGGAATTGGTTAGTCCCTCTAATGTTAGGTGCGCCGGACATGGCTTTCCCTCGTATGAACAATATGAGTTTTTGGCTTCTTCCTCCTGCTCTGACTTTGTTGTTGGGTTCTGCGGCGGTTGAGGGGGGAGTTGGCACAGGTTGGACGGTGTATCCGCCTTTGGCCGGCAATGTTGCGCACGCGGGGGGGTCAGTGGATTTAGCTATTTTTTCTTTACATTTGGCTGGTGTTTCTTCTATTCTGGGGGCGATTAATTTTATCACTACGGTGGTAAATATGCGGTGG…
>NemBar0233	KU839884	Nemertopsis flavida	Sweden	lat-lon=58.3577778 N, 011.5722222 E	2006-05-05	Per Sundberg & Tobias Kånneby	TTAGGCCAGCCTGGGGCTTTTTTAGGAGATGATCAGTTATACAATGTAATTGTTACTGCTCACGCTTTTGTTATAATCTTTTTTTTGGTTATGCCAGTAATAATTGGTGGTTTTGGGAATTGATTAGTTCCTTTAATATTAGGTGCTCCAGATATGGCTTTTCCTCGGATAAATAACATGAGATTTTGGCTATTGCCACCCTCTCTAACTCTTTTACTTTCTTCTGCTGCGGTTGAAAGTGGTGCTGGGACTGGGTGAACGGTGTATCCACCTTTATCAAGAAATTTAGCTCATGCTGGTGGTTCTGTGGATTTAGCTATTTTTTCTCTTCATTTAGCCGGTGTTTCTTCAATTTTGGGTGCTATTAATTTTATTACTACTATTATTAACATACGTTGG…
>NemBar0234	KU839885	Nemertopsis flavida	Sweden	lat-lon=58.3577778 N, 011.5722222 E	2006-05-05	Per Sundberg & Tobias Kånneby	TTAGGCCAGCCTGGGGCTTTTTTAGGAGATGATCAGTTATACAATGTAATTGTTACTGCTCACGCTTTTGTTATAATCTTTTTTTTGGTTATGCCAGTAATAATTGGTGGTTTTGGGAATTGATTAGTTCCTTTAATATTAGGTGCTCCAGATATGGCTTTTCCTCGGATAAATAACATGAGATTTTGGCTATTGCCACCCTCTCTAACTCTTTTACTTTCTTCTGCTGCGGTTGAAAGTGGTGCTGGGACTGGGTGAACGGTGTATCCACCTTTATCAAGAAATTTAGCTCATGCTGGTGGTTCTGTGGATTTAGCTATTTTTTCTCTTCATTTAGCCGGTGTTTCTTCAATTTTGGGTGCTATTAATTTTATTACTACTATTATTAACATACGTTGG…
>NemBar0235	KU839886	Nemertopsis flavida	Sweden	lat-lon=58.3577778 N, 011.5722222 E	2006-05-05	Per Sundberg & Tobias Kånneby	TTAGGCCAGCCTGGGGCTTTTTTAGGAGATGATCAGTTATACAATGTAATTGTTACTGCTCACGCTTTTGTTATAATCTTTTTTTTGGTTATGCCAGTAATAATTGGTGGTTTTGGGAATTGATTAGTTCCTTTAATATTAGGTGCTCCAGATATGGCTTTTCCTCGGATAAATAACATGAGATTTTGGCTATTGCCACCCTCTCTAACTCTTTTACTTTCTTCTGCTGCGGTTGAAAGTGGTGCTGGGACTGGGTGAACGGTGTATCCACCTTTATCAAGAAATTTAGCTCATGCTGGTGGTTCTGTGGATTTAGCTATTTTTTCTCTTCATTTAGCCGGTGTTTCTTCAATTTTGGGTGCTATTAATTTTATTACTACTATTATTAACATACGTTGG…
>NemBar0237	KU839887	Nemertopsis flavida	Sweden	lat-lon=58.3577778 N, 011.5722222 E	2006-05-05	Per Sundberg & Tobias Kånneby	TTAGGCCAGCCTGGGGCTTTTTTAGGAGATGATCAGTTATACAATGTAATTGTTACTGCTCACGCTTTTGTTATAATCTTTTTTTTGGTTATGCCAGTAATAATTGGTGGTTTTGGGAATTGATTAGTTCCTTTAATATTAGGTGCTCCAGATATGGCTTTTCCTCGGATAAATAACATGAGATTTTGGCTATTGCCACCCTCTCTAACTCTTTTACTTTCTTCTGCTGCGGTTGAAAGTGGTGCTGGGACTGGGTGAACGGTGTATCCACCTTTATCAAGAAATTTAGCTCATGCTGGTGGTTCTGTGGATTTAGCTATTTTTTCTCTTCATTTAGCCGGTGTTTCTTCAATTTTGGGTGCTATTAATTTTATTACTACTATTATTAACATACGTTGG…
>NemBar0238	KU839888	Nemertopsis flavida	Sweden	lat-lon=58.4455556 N, 011.4333333 E	2006-05-05	Per Sundberg & Tobias Kånneby	TTAGGCCAGCCTGGGGCTTTTTTAGGAGATGATCAGTTATACAATGTAATTGTTACTGCTCACGCTTTTGTTATAATCTTTTTTTTGGTTATGCCAGTAATAATTGGTGGTTTTGGGAATTGATTAGTTCCTTTAATATTAGGTGCTCCAGATATGGCTTTTCCTCGGATAAATAACATGAGATTTTGGCTATTGCCACCCTCTCTAACTCTTTTACTTTCTTCTGCTGCGGTTGAAAGTGGTGCTGGGACTGGGTGAACGGTGTATCCACCTTTATCAAGAAATTTAGCTCATGCTGGTGGTTCTGTGGATTTAGCTATTTTTTCTCTTCATTTAGCCGGTGTTTCTTCAATTTTGGGTGCTATTAATTTTATTACTACTATTATTAACATACGTTGG…
>NemBar0239	KU839889	Nemertopsis flavida	Sweden	lat-lon=58.4455556 N, 011.4333333 E	2006-05-05	Per Sundberg & Tobias Kånneby	TTAGGCCAGCCTGGGGCTTTTTTAGGAGATGATCAGTTATACAATGTAATTGTTACTGCTCACGCTTTTGTTATAATCTTTTTTTTGGTTATGCCAGTAATAATTGGTGGTTTTGGGAATTGATTAGTTCCTTTAATATTAGGTGCTCCAGATATGGCTTTTCCTCGGATAAATAACATGAGATTTTGGCTATTGCCACCCTCTCTAACTCTTTTACTTTCTTCTGCTGCGGTTGAAAGTGGTGCTGGGACTGGGTGAACGGTGTATCCACCTTTATCAAGAAATTTAGCTCATGCTGGTGGTTCTGTGGATTTAGCTATTTTTTCTCTTCATTTAGCCGGTGTTTCTTCAATTTTGGGTGCTATTAATTTTATTACTACTATTATTAACATACGTTGG…
>NemBar0244	KU839890	Micrura purpurea	Sweden	lat-lon=58.4455556 N, 011.4319444 E	2006-05-10	Per Sundberg & Tobias Kånneby	TTGGGGCAGCCGGGAGCTCTGTTGGGGGATGATCATCTGTATAATGTGATCGTGACCGCGCATGCTTTTGTCATAATTTTTTTTCTTGTCATGCCTGTTATAATCGGTGGTTTTGGAAATTGACTGGTGCCTTTGATGCTCGGGGCCCCTGATATGGCTTTTCCTCGTATAAATAATATGAGTTTCTGATTGCTTCCACCGGCGTTGACTCTTCTACTTGGTTCAGCTGCTGTAGAAGGAGGTGCGGGTACAGGGTGGACGGTTTATCCTCCTTTAGCAGGTAATGTGGCCCATGCGGGGGGTTCTGTGGATCTTGCTATTTTCTCTCTTCATTTGGCGGGGGTTTCTTCTATCTTGGGAGCCATTAATTTTATTACTACTGTGGTGAATATGCGATGA…
>NemBar0245	KU839891	Lineus bilineatus	Sweden	lat-lon=58.4455556 N, 011.4291667 E	2006-05-10	Per Sundberg & Tobias Kånneby	CTAGGTCAACCTGGTGCCCTACTAGGGGATGATCAGCTTTACAATGTAATTGTAACAGCTCATGCTTTCATTATAATTTTTTTTCTGGTAATACCAATAATAATTGGAGGGTTTGGTAATTGACTTGTTCCTTTAATGCTAGGAGCTCCTGATATAGCCTTTCCACGTTTGAATAATATAAGTTTCTGACTATTACCTCCTGCCCTTCTATTGCTTCTATCTTCAGCTGCTGTGGAAAGTGGTGTAGGGACAGGTTGAACAGTGTATCCACCTCTTTCAGGTAATTTAGCTCATGCTGGGGGGTCCGTTGACTTAGCAATTTTCTCTTTACATTTAGCCGGTGTATCATCTATTTTAGGAGCAGTAAACTTTATTACCACTATTGTAAATATACGGTGA…
>NemBar0247	KU839892	Micrura purpurea	Sweden	lat-lon=58.4455556 N, 011.4319444 E	2006-05-10	Per Sundberg & Tobias Kånneby	TTGGGGCAGCCGGGAGCTCTGTTGGGGGATGATCATCTGTATAATGTGATCGTGACCGCGCATGCTTTTGTCATAATTTTTTTTCTTGTCATGCCTGTTATAATCGGTGGTTTTGGAAATTGACTGGTGCCTTTGATGCTCGGGGCCCCTGATATGGCTTTTCCTCGTATAAATAATATGAGTTTCTGATTGCTTCCACCGGCGTTGACTCTTCTACTTGGTTCAGCTGCTGTAGAAGGAGGTGCGGGTACAGGGTGGACGGTTTATCCTCCTTTAGCAGGTAATGTGGCCCATGCGGGGGGTTCTGTGGATCTTGCTATTTTCTCTCTTCATTTGGCGGGGGTTTCTTCTATCTTGGGAGCCATTAATTTTATTACTACTGTGGTGAATATGCGATGA…
>NemBar0248	KU839893	Micrura fasciolata	Sweden	lat-lon=58.2827778 N, 011.6519444 E	2006-05-10	Per Sundberg & Tobias Kånneby	TTAGGGCAACCTGGGGCTTTGTTAGGTGATGATCATTTGTACAATGTTATTGTAACAGCACATGCTTTTGTCATGATTTTTTTTTTGGTTATGCCGGTTATAATTGGAGGATTTGGAAATTGGCTTGTTCCTTTAATGTTGGGTGCACCAGATATAGCTTTCCCTCGTATAAATAATATGAGTTTTTGGTTGTTGCCTCCTGCTTTAACTTTATTATTGGGATCAGCTGCGGTTGAAGGAGGAGCTGGTACTGGCTGAACAGTGTATCCTCCTCTGGCTGGAAATGTTGCGCATGCAGGTGGGTCTGTGGATTTGGCTATTTTTTCTCTTCATTTAGCCGGGGTTTCTTCTATTTTGGGGGCTATTAATTTTATTACTACAGTGGTTAATATGCGTTGA…
>NemBar0251	KU839894	Micrura purpurea	Sweden	lat-lon=58.2875000 N, 011.6358333 E	2006-05-10	Per Sundberg & Tobias Kånneby	TTGGGGCAGCCGGGAGCTCTGTTGGGGGATGATCATCTGTATAATGTGATCGTGACCGCGCATGCTTTTGTCATAATTTTTTTTCTTGTCATGCCTGTTATAATCGGTGGTTTTGGAAATTGACTGGTGCCTTTGATGCTCGGGGCCCCTGATATGGCTTTTCCTCGTATAAATAATATGAGTTTCTGATTGCTTCCACCGGCGTTGACTCTTCTACTTGGTTCAGCTGCTGTAGAAGGAGGTGCGGGTACAGGGTGGACGGTTTATCCTCCTTTAGCAGGTAATGTGGCCCATGCGGGGGGTTCTGTGGATCTTGCTATTTTCTCTCTTCATTTGGCGGGGGTTTCTTCTATCTTGGGAGCCATTAATTTTATTACTACTGTGGTGAATATGCGATGA…
>NemBar0254	KU839895	Tetrastemma robertianae	Sweden	lat-lon=58.4372222 N, 011.6666667 E	2006-05-10	Per Sundberg & Tobias Kånneby	TTGGGACAGCCTGGTGCTTTGCTTGGTGATGATCAGTTATATAATGTAATTGTTACTGCTCATGCTTTTGTAATAATTTTTTTTTTAGTTATACCTGTAATGATTGGTGGTTTTGGAAATTGGTTAGTTCCTCTGATGTTGGGTGCTCCTGATATGGCTTTTCCTCGGATGAATAATATGAGGTTTTGATTGTTGCCTCCGGCTTTAACATTATTATTATCTTCTGGTGCTGTGGAGAGTGGGGCTGGAACTGGGTGGACTGTATATCCCCCTCTTTCAAGTAATATTGCTCATTCTGGGGGTTCTGTTGATTTGGCTATTTTTTCACTTCATCTTGCTGGTGTTTCATCTATTTTAGGTGCAATTAATTTTATTACTACTATTATTAATATGCGGTGG…
>NemBar0256	KU839896	Tetrastemma robertianae	Sweden	lat-lon=58.2927778 N, 011.6358333 E	2006-05-10	Per Sundberg & Tobias Kånneby	TTGGGACAGCCCGGTGCTTTGCTTGGTGATGATCAGTTATATAATGTAATTGTTACTGCTCATGCTTTTGTAATAATTTTTTTTTTAGTTATACCTGTAATGATTGGTGGTTTTGGAAATTGGCTAGTTCCTCTGATGTTGGGTGCTCCTGATATGGCTTTTCCTCGGATGAATAATATGAGGTTTTGATTGTTACCTCCGGCTTTAACATTATTATTATCTTCTGGTGCTGTGGAGAGTGGGGCTGGAACTGGGTGGACTGTATATCCCCCTCTTTCAAGTAATATTGCTCATTCTGGGGGTTCTGTTGATTTGGCTATTTTTTCACTTCATCTTGCTGGTGTTTCATCTATTTTAGGTGCAATTAACTTTATTACTACTATTATTAATATGCGGTGG…
>NemBar0257	KU839897	Tetrastemma vermiculus	Sweden	lat-lon=58.2927778 N, 011.6400000 E	2006-05-10	Per Sundberg & Tobias Kånneby	TTAGGGCAACCAGGTGCTTTGCTTGGAGATGATCAGCTGTACAATGTTATTGTCACTGCTCATGCTTTTGTTATAATTTTTTTTTTAGTAATACCTGTAATAATTGGTGGGTTTGGGAATTGGTTGGTTCCTCTGATATTGGGGGCTCCGGATATGGCCTTTCCTCGGATGAATAACATAAGTTTTTGGTTGTTGCCACCAGCTTTAATTTTGCTCCTATCTTCTGGTGCAGTTGAGAGCGGAGCGGGAACAGGTTGGACAGTTTATCCTCCGCTTTCGAGAAATATTGCTCACTCTGGTGGATCGGTTGACTTACCTATTTTTTCACTTCATCTTGCTGGTGTTTCTTCAATTTTAGGAGCAATTAATTTTATTACTACTATTATTAATATGCGTTGG…
>NemBar0258	KU839898	Micrura purpurea	Sweden	lat-lon=58.2927778 N, 011.6400000 E	2006-05-10	Per Sundberg & Tobias Kånneby	TTGGGGCAGCCGGGAGCTCTGTTGGGGGATGATCATCTGTATAATGTGATCGTGACCGCGCATGCTTTTGTCATAATTTTTTTTCTTGTCATGCCTGTTATAATCGGTGGTTTTGGAAATTGACTGGTGCCTTTGATGCTCGGGGCCCCTGATATGGCTTTTCCTCGTATAAATAATATGAGTTTCTGATTGCTTCCACCGGCGTTGACTCTTCTACTTGGTTCAGCTGCTGTAGAAGGAGGTGCGGGTACAGGGTGGACGGTTTATCCTCCTTTAGCAGGTAATGTGGCCCATGCGGGGGCTTCTGTGGATCTTGCTATTTTCTCTCTTCATTTGGCGGGGGTTTCTTCTATCTTGGGAGCCATCAATTTTATTACTACTGTGGTGAATATGCGATGA…
>NemBar0259	KU839899	Micrura fasciolata	Sweden	lat-lon=58.2927778 N, 011.6400000 E	2006-05-10	Per Sundberg & Tobias Kånneby	TTAGGGCAACCAGGGGCTTTGTTAGGTGATGATCATTTGTACAATGTTATTGTAACAGCACATGCTTTTGTCATGATTTTTTTTTTGGTTATGCCGGTTATAATTGGAGGATTTGGAAATTGGCTTGTTCCTTTAATGTTGGGTGCGCCAGATATAGCTTTCCCTCGTATAAATAATATGAGTTTTTGGTTGTTGCCTCCTGCTTTAACTTTATTATTGGGATCAGCTGCGGTTGAAGGAGGAGCTGGTACTGGCTGAACAGTGTATCCTCCTCTGGCTGGAAATGTTGCGCATGCAGGTGGGTCTGTGGATTTGGCTATTTTTTCTCTTCATTTAGCCGGGGTTTCTTCTATTTTGGGGGCTATTAATTTTATTACTACAGTGGTTAATATGCGTTGA…
>NemBar0260	KU839900	Lineus bilineatus	Sweden	lat-lon=58.2972222 N, 011.6113889 E	2006-05-10	Per Sundberg & Tobias Kånneby	CTAGGTCAACCTGGTGCCCTACTAGGAGATGATCAGCTTTACAATGTAATTGTAACAGCTCATGCTTTCATTATAATTTTTTTTCTGGTAATACCAATAATAATTGGAGGGTTTGGTAATTGACTTGTTCCTTTAATGCTAGGAGCTCCTGATATAGCCTTTCCACGTTTGAATAATATAAGTTTCTGACTATTACCTCCTGCCCTTCTATTGCTTTTATCTTCAGCTGCTGTAGAAAGTGGTGTAGGGACAGGTTGAACAGTGTACCCACCTCTTTCAGGTAATTTAGCTCATGCTGGAGGGTCCGTTGACTTAGCAATTTTTTCTTTACATTTAGCCGGTGTATCATCTATCTTAGGAGCAGTAAACTTTATTACCACTATTGTAAATATACGGTGA…
>NemBar0262	KU839901	Nemertopsis flavida	Sweden	lat-lon=58.2927778 N, 011.6400000 E	2006-05-10	Per Sundberg & Tobias Kånneby	TTAGGCCAGCCTGGGGCTTTTTTAGGAGATGATCAGTTATACAATGTAATTGTTACTGCTCACGCTTTTGTTATAATCTTTTTTTTGGTTATGCCAGTAATAATTGGTGGTTTTGGGAATTGATTAGTTCCTTTAATATTAGGTGCTCCAGATATGGCTTTTCCTCGGATAAATAACATGAGATTTTGGCTATTGCCACCCTCTCTAACTCTTTTACTTTCTTCTGCTGCGGTTGAAAGTGGTGCTGGGACTGGGTGAACGGTGTATCCACCTTTATCAAGAAATTTAGCTCATGCTGGTGGTTCTGTGGATTTAGCTATTTTTTCTCTTCATTTAGCCGGTGTTTCTTCAATTTTGGGTGCTATTAATTTTATTACTACTATTATTAACATACGTTGG…
>NemBar0263	KU839902	Cerebratulus fuscus	Sweden	lat-lon=58.2875000 N, 011.6358333 E	2006-05-10	Per Sundberg & Tobias Kånneby	TTGGGTCAGCCTGGTGCTTTGCTGGGCGATGATCATTTGTATAATGTTATTGTGACTGCCCATGCTTTCGTTATGATTTTTTTTTTGGTTATGCCCGTRATAATTGGGGGATTCGGGAATTGGTTAGTTCCTTTAATGTTAGGTGCGCCGGATATGGCTTTTCCTCGTATGAACAATATGAGTTTTTGGCTTCTTCCTCCTGCTCTGACCTTGTTGTTGGGTTCTGCGGCGGTTGAGGGGGGAGTTGGCACAGGTTGGACGGTGTATCCGCCTTTGGCCGGCAATGTTGCGCACGCGGGGGGGTCAGTGGATTTAGCCATTTTTTCTTTACATTTGGCTGGTGTTTCTTCTATTCTGGGGGCGATTAATTTTATTACTACGGTGGTAAATATGCGGTGG…
>NemBar0265	KU839903	Oerstedia dorsalis	Sweden	lat-lon=58.2827778 N, 011.6519444 E	2006-05-10	Per Sundberg & Tobias Kånneby	TTAGGGCAACCTGGTTCTTTATTGGGAGATGATCAGCTTTATAACGTTATTGTTACTGCACATGCATTTGTTATAATTTTTTTTTTAGTTATACCTGTAATAATTGGAGGATTTGGAAATTGATTAGTTCCTTTGATATTAGGAGCTCCTGATATAGCTTTTCCTCGAATAAATAATATAAGATTTTGACTTTTACCTCCAGCTTTAACTCTTTTATTATTTTCTGGGGCTGTTGAAAGTGGAGTAGGAACTGGATGAACTGTTTATCCTCCTTTATCTAGAAATATTGCTCATTCTGGTGGTTCTGTTGATTTAGCTATTTTTTCTTTACATTTAGCTGGTGTTTCTTCTATTTTAGGTGCAATTAATTTTATTACAACAATTATTAACATACGATGA…
>NemBar0267	KU839904	Nemertopsis flavida	Sweden	lat-lon=58.2875000 N, 011.6358333 E	2006-05-10	Per Sundberg & Tobias Kånneby	TTAGGCCAGCCTGGGGCTTTTTTAGGAGATGATCAGTTATACAATGTAATTGTTACTGCTCACGCTTTTGTTATAATCTTTTTTTTGGTTATACCAGTAATAATTGGTGGTTTTGGGAATTGATTAGTTCCTTTAATATTAGGTGCTCCAGATATGGCTTTTCCTCGGATAAATAACATGAGATTTTGGCTATTGCCACCCTCTCTAACTCTTTTACTTTCTTCTGCTGCGGTTGAAAGTGGTGCTGGGACTGGGTGAACGGTGTATCCACCTTTATCAAGAAATTTAGCTCATGCTGGTGGTTCTGTGGATTTAGCTATTTTTTCTCTTCATTTAGCCGGTGTTTCTTCAATTTTGGGTGCTATTAATTTTATTACTACTATTATTAACATACGTTGG…
>NemBar0269	KU839905	Cerebratulus fuscus	Sweden	lat-lon=58.2827778 N, 011.6519444 E	2006-05-10	Per Sundberg & Tobias Kånneby	CTAGGCCAGCCTGGTGCTTTGCTGGGCGATGATCATTTGTATAATGTTATTGTGACTGCCCATGCTTTCGTTATGATCTTTTTTTTGGTTATGCCCGTGATGATTGGGGGATTCGGGAATTGGTTAGTCCCTCTAATGTTAGGTGCGCCGGATATGGCTTTCCCTCGTATGAACAACATGAGTTTTTGGCTTCTTCCTCCTGCTCTGACTTTGTTGTTGGGTTCTGCGGCGGTTGAGGGGGGAGTTGGCACAGGTTGGACGGTGTATCCGCCTTTGGCCGGCAATGTTGCGCACGCGGGGGGGTCAGTGGATTTAGCTATTTTTTCTTTACATTTGGCTGGTGTTTCTTCTATTCTGGGGGCGATTAATTTTATCACTACGGTGGTAAATATGCGGTGG…
>NemBar0270	KU839906	Cerebratulus marginatus	Sweden	lat-lon=58.2972222 N, 011.6113889 E	2006-05-10	Per Sundberg & Tobias Kånneby	TTAGGGCAGCCTGGCGCTTTATTAGGTGACGATCAGTTATATAATGTTATTGTGACTGCTCATGCGTTTGTAATGATTTTTTTTTTAGTGATGCCTGTTATAATTGGGGGCTTTGGTAATTGGCTGGTTCCGTTAATATTGGGGGCTCCTGATATGGCGTTTCCTCGAATAAACAATATGAGGTTTTGGTTGTTGCCCCCCTCTTTAACTTTGTTATTAATATCAGCAGCAGTGGAGGGTGGTGCTGGTACTGGGTGAACGGTTTATCCGCCTCTTGCTTCAAATATTGCCCATGCGGGTGGGTCTGTTGATTTGGCAATTTTTTCTTTGCATTTGGCTGGGGTATCTTCTATTTTAGGGGCAATTAATTTCATTACTACTATTGTGAATATGCGGTGA…
>NemBar0271	KU839907	Micrura purpurea	Sweden	lat-lon=58.5027778 N, 011.5619444 E	2006-05-10	Per Sundberg & Tobias Kånneby	TTGGGGCAGCCGGGAGCTCTGTTGGGGGATGATCATCTGTATAATGTGATCGTGACCGCGCATGCTTTTGTCATAATTTTTTTTCTTGTCATGCCTGTTATAATCGGTGGTTTTGGAAATTGACTGGTGCCTTTGATGCTCGGGGCCCCTGATATGGCTTTTCCTCGTATAAATAATATGAGTTTCTGATTGCTTCCACCGGCGTTGACTCTTCTACTTGGTTCAGCTGCTGTAGAAGGAGGTGCGGGTACAGGGTGGACGGTTTATCCTCCTTTAGCAGGTAATGTGGCCCATGCGGGGGCTTCTGTGGATCTTGCTATTTTCTCTCTTCATTTGGCGGGGGTTTCTTCTATCTTGGGAGCCATCAATTTTATTACTACTGTGGTGAATATGCGATGA…
>NemBar0273	KU839908	Cerebratulus marginatus	Sweden	lat-lon=58.2736111 N, 011.6527778 E	2006-05-10	Per Sundberg & Tobias Kånneby	CTAGGGCAGCCTGGCGCTTTATTAGGTGACGATCAGTTATATAATGTTATTGTGACTGCTCATGCGTTTGTAATGATTTTTTTTTTAGTGATGCCTGTTATAATTGGGGGCTTTGGTAATTGGCTGGTTCCGTTAATATTGGGGGCTCCTGATATGGCGTTTCCTCGAATAAACAATATGAGGTTTTGGTTGTTGCCCCCCTCTTTAACTTTGTTATTAATATCAGCAGCAGTGGAGGGTGGTGCTGGTACTGGGTGAACGGTTTATCCGCCTCTTGCTTCAAATATTGCCCATGCGGGTGGGTCTGTTGATTTGGCAATTTTTTCTTTGCATTTGGCTGGGGTATCTTCTATTTTAGGGGCAATTAATTTCATTACTACTATTGTGAATATGCGGTGA…
>NemBar0275	KU839909	Lineus bilineatus	Sweden	lat-lon=58.2736111 N, 011.6527778 E	2006-05-16	Per Sundberg & Tobias Kånneby	TTAGGTCAGCCTGGTGCCTTTATGGGTGATGACCAGTTATATAATGTAATTGTGACGGCCCATGCTTTTATTATAATTTTCTTTTTGGTAATGCCTATGATAATTGGAGGATTTGGGAATTGACTAGTCCCCTTAATGTTAGGTGCTCCCGATATGGCTTTTCCTCGTTTAAATAATATAAGGTTCTGATTACTTCCTCCTGCTTTACTACTATTACTGTCATCGGCAGCTGTGGAAAGAGGAGTTGGAACGGGGTGGACTGTATATCCTCCTTTATCGGGGAATCTAGCTCATGCTGGAGGTTCTGTGGATTTAGCTATTTTTTCTCTTCATTTAGCCGGTGTTTCCTCTATTTTAGGTGCCGTTAATTTTATTACTACTATTATTAATATACGTTGA…
>NemBar0280	KU839910	Lineus bilineatus	Sweden	lat-lon=58.2736111 N, 011.6527778 E	2006-05-16	Per Sundberg & Tobias Kånneby	CTAGGTCAACCTGGTGCCCTACTAGGGGATGATCAGCTTTACAATGTAATTGTAACAGCTCATGCTTTCATTATAATTTTTTTTCTGGTAATACCAATAATAATTGGAGGGTTTGGTAATTGACTTGTTCCTTTAATGCTAGGAGCTCCTGATATAGCCTTTCCACGTTTGAATAATATAAGCTTCTGACTGTTACCTCCTGCCCTTCTATTGCTTCTATCTTCAGCTGCTGTAGAAAGTGGTGTAGGGACAGGTTGAACAGTGTATCCACCTCTTTCAGGTAATTTAGCTCACGCTGGAGGGTCCGTTGACTTAGCAATTTTTTCTTTACATTTAGCCGGTGTATCATCTATTTTAGGGGCAGTAAACTTTATTACCACTATTGTAAATATACGGTGA…
>NemBar0282	KU839911	Oerstedia dorsalis	Sweden	lat-lon=58.2736111 N, 011.6527778 E	2006-05-16	Per Sundberg & Tobias Kånneby	TTAGGGCAACCTGGTTCTTTATTGGGAGATGATCAGCTTTACAACGTTATTGTTACTGCACATGCATTTGTTATAATTTTTTTTTTAGTTATACCTGTAATAATTGGAGGATTTGGAAATTGATTAGTTCCTTTGATATTAGGAGCTCCTGATATAGCTTTTCCTCGAATAAATAATATAAGATTTTGACTTTTACCTCCAGCTTTAACTCTTTTATTGTTTTCTGGGGCTGTTGAAAGTGGAGTAGGAACTGGATGAACTGTTTATCCTCCTTTATCTAGAAATATTGCTCATTCTGGTGGTTCTGTTGATTTAGCTATTTTTTCTTTACATTTAGCTGGTGTTTCTTCTATTTTAGGTGCAATTAATTTTATTACAACAATTATTAACATACGATGA…
>NemBar0283	KU839912	Oerstedia dorsalis	Sweden	lat-lon=58.2736111 N, 011.6527778 E	2006-05-16	Per Sundberg & Tobias Kånneby	TTAGGGCAACCTGGTTCTTTATTGGGAGATGATCAGCTTTATAACGTTATTGTTACTGCACATGCATTTGTTATAATTTTTTTTTTAGTTATACCTGTAATAATTGGAGGATTTGGAAATTGATTAGTTCCTTTGATATTAGGAGCTCCTGATATAGCTTTTCCTCGAATAAATAATATAAGATTTTGACTTTTACCTCCAGCTTTGACTCTTTTATTATTTTCTGGGGCTGTTGAAAGTGGAGTAGGAACTGGATGAACTGTTTATCCTCCTTTATCTAGAAATATTGCTCATTCTGGTGGCTCTGTTGATTTAGCTATTTTTTCTTTACATTTAGCTGGTGTTTCTTCTATTTTAGGTGCAATTAATTTTATTACAACAATTATTAACATACGATGA…
>NemBar0284	KU839913	Oerstedia dorsalis	Sweden	lat-lon=58.2736111 N, 011.6527778 E	2006-05-16	Per Sundberg & Tobias Kånneby	TTAGGGCAACCTGGTTCTTTATTGGGAGATGATCAGCTTTATAACGTTATTGTTACTGCACATGCATTTGTTATAATTTTTTTTTTAGTTATACCTGTAATAATTGGAGGATTTGGAAATTGATTAGTTCCTTTAATATTAGGAGCTCCTGATATAGCTTTTCCTCGAATAAATAATATAAGATTTTGACTTTTACCTCCAGCTTTAACTCTTTTATTATTTTCTGGGGCTGTTGAAAGTGGAGTAGGAACTGGATGAACTGTTTATCCTCCTTTATCTAGAAATATTGCTCATTCTGGTGGTTCTGTTGATTTAGCTATTTTTTCTTTACATTTAGCTGGTGTTTCTTCTATTTTAGGTGCAATTAATTTTATTACAACAATTATTAACATACGATGA…
>NemBar0285	KU839914	Oerstedia dorsalis	Sweden	lat-lon=58.2736111 N, 011.6527778 E	2006-05-16	Per Sundberg & Tobias Kånneby	TTAGGGCAACCTGGTTCTTTATTGGGAGATGATCAGCTTTACAACGTTATTGTTACTGCACATGCATTTGTTATAATTTTTTTTTTAGTTATACCTGTAATAATTGGAGGATTTGGAAATTGATTAGTTCCTTTGATATTAGGAGCTCCTGATATAGCTTTTCCTCGAATAAATAATATAAGATTTTGACTTTTACCTCCAGCTTTAACTCTTTTATTGTTTTCTGGGGCTGTTGAAAGTGGAGTAGGAACTGGATGAACTGTTTATCCTCCTTTATCTAGAAATATTGCTCATTCTGGTGGTTCTGTTGATTTAGCTATTTTTTCTTTACATTTAGCTGGTGTTTCTTCTATTTTAGGTGCAATTAATTTTATTACAACAATTATTAACATACGATGA…
>NemBar0286	KU839915	Nemertopsis flavida	Sweden	lat-lon=58.2736111 N, 011.6527778 E	2006-05-16	Per Sundberg & Tobias Kånneby	TTAGGGCAACCTGGTTCTTTATTGGGAGATGATCAGCTTTACAACGTTATTGTTACTGCACATGCATTTGTTATAATTTTTTTTTTAGTTATACCTGTAATAATTGGAGGATTTGGAAATTGATTAGTTCCTTTGATATTAGGAGCTCCTGATATAGCTTTTCCTCGAATAAATAATATAAGATTTTGACTTTTACCTCCAGCTTTAACTCTTTTATTGTTTTCTGGGGCTGTTGAAAGTGGAGTAGGAACTGGATGAACTGTTTATCCTCCTTTATCTAGAAATATTGCTCATTCTGGTGGTTCTGTTGATTTAGCTATTTTTTCTTTACATTTAGCTGGTGTTTCTTCTATTTTAGGTGCAATTAATTTTATTACAACAATTATTAACATACGATGA…
>NemBar0287	KU839916	Nemertopsis flavida	Sweden	lat-lon=58.3033333 N, 011.6236111 E	2006-05-16	Per Sundberg & Tobias Kånneby	TTAGGCCAGCCTGGGGCTTTTTTAGGAGATGATCAGTTATACAATGTAATTGTTACTGCTCACGCTTTTGTTATAATCTTTTTTTTGGTTATGCCAGTAATAATTGGTGGTTTTGGGAATTGATTAGTTCCTTTAATATTAGGTGCTCCAGATATGGCTTTTCCTCGGATAAATAACATGAGATTTTGGCTATTGCCACCCTCTCTAACTCTTTTACTTTCTTCTGCTGCGGTTGAAAGTGGTGCTGGGACTGGGTGAACGGTGTATCCACCTTTATCAAGAAATTTAGCTCATGCTGGTGGTTCTGTGGATTTAGCTATTTTTTCTCTTCATTTAGCCGGTGTTTCTTCAATTTTGGGTGCTATTAATTTTATTACTACTATTATTAACATACGTTGG…
>NemBar0288	KU839917	Oerstedia dorsalis	Sweden	lat-lon=58.3033333 N, 011.6236111 E	2006-05-16	Per Sundberg & Tobias Kånneby	TTAGGGCAACCTGGTTCTTTATTGGGAGATGATCAGCTTTATAACGTTATTGTTACTGCACATGCATTTGTTATAATTTTTTTTTTAGTTATACCTGTAATAATTGGAGGATTTGGAAATTGATTAGTTCCTTTAATATTAGGAGCTCCTGATATAGCTTTTCCTCGAATAAATAATATAAGATTTTGACTTTTACCTCCAGCTTTAACTCTTTTATTATTTTCTGGGGCTGTTGAAAGTGGAGTAGGAACTGGATGAACTGTTTATCCTCCTTTATCTAGAAATATTGCTCATTCTGGTGGTTCTGTTGATTTAGCTATTTTTTCTTTACATTTAGCTGGTGTTTCTTCTATTTTAGGTGCAATTAATTTTATTACAACAATTATTAACATACGATGA…
>NemBar0290	KU839918	Micrura purpurea	Sweden	lat-lon=58.3033333 N, 011.6236111 E	2006-05-16	Per Sundberg & Tobias Kånneby	TTGGGGCAGCCGGGAGCTCTGTTGGGGGATGATCATCTGTATAATGTGATCGTGACCGCNCATGCTTTNGTCATAATTTTTTTTCTTGTCATGCCTGTTATAATCGGTGGTTTTGGAAATTGACTGGTGCCTTTGATGCTCGGGGCCCCTGATATGGCTTTTCCTCGTATAAATAATATGAGTTTCTGATTGCTTCCACCGGCGTTGACTCTTCTACTTGGTTCAGCTGCTGTAGAAGGAGGTGCGGGTACAGGGTGGACGGTTTATCCTCCTTTAGCAGGTAATGTGGCCCATGCGGGGGGTTCTGTGGATCTTGCTATTTTCTCTCTTCATTTGGCGGGGGTTTCTTCTATCTTGGGAGCCATTAATTTTATTACTACTGTGGTGAATATGCGATGA…
>NemBar0292	KU839919	Micrura purpurea	Sweden	lat-lon=58.3033333 N, 011.6236111 E	2006-05-16	Per Sundberg & Tobias Kånneby	TTGGGGCAGCCGGGAGCTCTGTTGGGGGATGATCATCTGTATAATGTGATCGTGACCGCGCATGCTTTTGTCATAATTTTTTTTCTTGTCATGCCTGTTATAATCGGTGGTTTTGGAAATTGACTGGTGCCTTTGATGCTTGGGGCCCCTGATATGGCTTTTCCTCGTATAAATAATATGAGTTTCTGATTGCTTCCACCGGCGTTGACTCTTCTACTTGGTTCAGCTGCTGTAGAAGGAGGTGCGGGTACAGGGTGGACGGTTTATCCTCCTTTAGCAGGTAATGTGGCCCATGCGGGGGGTTCTGTGGATCTTGCTATTTTCTCTCTTCATTTGGCGGGGGTTTCTTCTATCTTGGGAGCCATTAATTTTATTACTACTGTGGTGAATATGCGATGA…
>NemBar0293	KU839920	Micrura purpurea	Sweden	lat-lon=58.2952778 N, 011.6347222 E	2006-05-16	Per Sundberg & Tobias Kånneby	TTGGGGCAGCCGGGAGCTCTGTTGGGGGATGATCATCTGTATAATGTGATCGTGACTGCGCATGCTTTTGTCATAATTTTTTTTCTTGTCATGCCTGTTATAATCGGTGGTTTTGGAAATTGACTGGTGCCTTTGATGCTCGGGGCCCCTGATATGGCTTTTCCTCGTATAAATAATATGAGTTTCTGATTGCTTCCACCGGCGTTGACTCTTTTACTTGGTTCAGCTGCTGTAGAAGGAGGTGCGGGTACAGGGTGGACGGTTTATCCTCCTTTAGCAGGTAATGTGGCCCATGCGGGGGGCTCTGTGGATCTTGCTATTTTCTCTCTTCATTTGGCGGGGGTTTCTTCTATCTTGGGAGCCATTAATTTTATTACTACTGTGGTGAATATGCGATGA…
>NemBar0294	KU839921	Micrura fasciolata	Sweden	lat-lon=58.2952778 N, 011.6347222 E	2006-05-16	Per Sundberg & Tobias Kånneby	TTAGGGCAACCAGGGGCTTTGTTAGGTGATGATCATTTGTACAATGTTATTGTAACAGCACATGCTTTTGTCATGATTTTTTTTTTGGTTATGCCGGTTATAATTGGAGGATTTGGAAATTGGCTTGTTCCTTTAATGTTGGGTGCACCAGATATAGCTTTCCCTCGTATAAATAATATGAGTTTTTGGTTGTTGCCTCCTGCTTTAACTTTATTATTGGGATCAGCTGCGGTTGAAGGAGGAGCTGGTACTGGCTGAACAGTGTATCCTCCTCTGGCTGGAAATGTTGCGCATGCAGGTGGGTCTGTGGATTTGGCTATTTTTTCTCTTCATTTAGCCGGGGTTTCTTCTATTTTGGGGGCTATTAATTTTATTACTACAGTGGTTAATATGCGTTGA…
>NemBar0298	KU839922	Micrura purpurea	Sweden	lat-lon=58.2952778 N, 011.6347222 E	2006-05-16	Per Sundberg & Tobias Kånneby	TTGGGGCAGCCGGGAGCTCTGTTGGGGGATGATCATCTGTATAATGTGATCGTGACCGCGCATGCTTTTGTCATAATTTTTTTTCTTGTCATGCCTGTTATAATCGGTGGTTTTGGAAATTGACTGGTGCCTTTGATGCTCGGGGCCCCTGATATGGCTTTTCCTCGTATAAATAATATGAGTTTCTGATTGCTTCCACCGGCGTTGACTCTTCTACTTGGTTCAGCTGCTGTAGAAGGAGGTGCGGGTACAGGGTGGACGGTTTATCCTCCTTTAGCAGGTAATGTGGCCCATGCGGGGGGTTCTGTGGATCTTGCTATTTTCTCTCTTCATTTGGCGGGGGTTTCTTCTATCTTGGGAGCCATTAATTTTATTACTACTGTGGTGAATATGCGATGA…
>NemBar0299	KU839923	Tetrastemma robertianae	Sweden	lat-lon=58.2952778 N, 011.6347222 E	2006-05-16	Per Sundberg & Tobias Kånneby	TTGGGACAGCCTGGTGCTTTGCTTGGTGATGATCAGTTATATAATGTAATTGTTACTGCTCATGCTTTTGTAATAATTTTTTTTTTAGTTATACCTGTAATGATTGGTGGTTTTGGAAATTGGTTAGTTCCTCTGATGTTGGGTGCTCCTGATATGGCTTTTCCTCGGATGAATAATATGAGGTTTTGATTGTTGCCTCCGGCTTTAACATTATTATTATCTTCTGGTGCTGTGGAGAGTGGGGCTGGAACTGGGTGGACTGTATATCCCCCTCTTTCAAGTAATATTGCTCATTCTGGGGGTTCTGTTGATTTGGCTATTTTTTCACTTCATCTTGCTGGTGTTTCATCTATTTTAGGTGCAATTAATTTTATTACTACTATTATTAATATGCGGTGG…
>NemBar0300	KU839924	Cerebratulus fuscus	Sweden	lat-lon=58.2952778 N, 011.6347222 E	2006-05-16	Per Sundberg & Tobias Kånneby	CTAGGTCAGCCTGGTGCTTTGCTGGGCGATGATCATTTGTATAATGTTATTGTGACTGCCCATGCTTTCGTTATGATCTTTTTTTTGGTTATGCCCGTGATGATTGGGGGATTCGGGAATTGGTTAGTCCCTCTAATGTTAGGTGCGCCGGATATGGCTTTCCCTCGTATGAACAATATGAGTTTTTGGCTTCTTCCTCCTGCTCTGACTTTGTTGTTGGGTTCTGCGGCGGTTGAGGGGGGAGTTGGCACAGGTTGGACGGTGTATCCGCCTTTGGCCGGCAATGTTGCGCACGCGGGGGGGTCAGTGGATTTAGCTATTTTTTCTTTACATTTGGCTGGTGTTTCTTCTATTCTGGGGGCGATTAATTTTATCACTACGGTGGTAAATATGCGGTGG…
>NemBar0301	KU839925	Oerstedia dorsalis	Sweden	lat-lon=58.2952778 N, 011.6347222 E	2006-05-16	Per Sundberg & Tobias Kånneby	TTAGGGCAACCTGGTTCTTTATTGGGAGATGATCAGCTTTACAACGTTATTGTTACTGCACATGCATTTGTTATAATTTTTTTTTTAGTTATACCTGTAATAATTGGAGGATTTGGAAATTGATTAGTTCCTTTGATATTAGGAGCTCCTGATATAGCTTTTCCTCGAATAAATAATATAAGATTTTGACTTTTACCTCCAGCTTTAACTCTTTTATTGTTTTCTGGGGCTGTTGAAAGTGGAGTAGGAACTGGATGAACTGTTTATCCTCCTTTATCTAGAAATATTGCTCATTCTGGTGGTTCTGTTGATTTAGCTATTTTTTCTTTACATTTAGCTGGTGTTTCTTCTATTTTAGGTGCAATTAATTTTATTACAACAATTATTAACATACGATGA…
>NemBar0302	KU839926	Nemertopsis flavida	Sweden	lat-lon=58.2952778 N, 011.6347222 E	2006-05-16	Per Sundberg & Tobias Kånneby	CTAGGGCAACCAGGTGCTTTTTTAGGAGATGACCAATTATATAATGTTATTGTAACGGCGCATGCTTTTGTTATAATTTTTTTTTTAGTTATGCCCGTAATAATTGGTGGGTTTGGGAACTGGTTAGTTCCGCTTATATTAGGAGCGCCTGATATGGCTTTTCCTCGTATGAATAACATAAGATTTTGGTTATTGCCACCTTCTTTAACTCTTTTACTTTCTTCAGCTGCAGTTGAGAGCGGAGCAGGAACGGGCTGAACAGTGTATCCTCCTTTGTCGAGAAACTTGGCACATGCTGGTGGTTCTGTAGATTTAGCGATTTTTTCCTTACATTTAGCTGGAGTATCTTCTATTTTAGGTGCAATTAATTTTATTACTACAGTTGTTAACATACGTTGG…
>NemBar0303	KU839927	Nemertopsis flavida	Sweden	lat-lon=58.2952778 N, 011.6347222 E	2006-05-16	Per Sundberg & Tobias Kånneby	TTAGGCCAGCCTGGGGCTTTTTTAGGAGATGATCAGTTATACAATGTAATTGTTACTGCTCACGCTTTTGTTATAATCTTTTTTTTGGTTATGCCAGTAATAATTGGTGGTTTTGGGAATTGATTAGTTCCTTTAATATTAGGTGCTCCAGATATGGCTTTTCCTCGGATAAATAACATGAGATTTTGGCTATTGCCACCCTCTCTAACTCTTTTACTTTCTTCTGCTGCGGTTGAAAGTGGTGCTGGGACTGGGTGAACGGTGTATCCACCTTTATCAAGAAATTTAGCTCATGCTGGTGGTTCTGTGGATTTAGCTATTTTTTCTCTTCATTTAGCCGGTGTTTCTTCAATTTTGGGTGCTATTAATTTTATTACTACTATTATTAACATACGTTGG…
>NemBar0304	KU839928	Lineus bilineatus	Sweden	lat-lon=58.2972222 N, 011.5847222 E	2006-05-16	Per Sundberg & Tobias Kånneby	TTGGGACAGCCCGGGGCGTTGCTTGGTGATGATCATTTGTATAATGTGATTGTTACGGCTCACGCCTTTGTTATAATTTTTTTTTTAGTAATGCCCGTTATAATTGGCGGTTTTGGTAATTGGTTAGTTCCTTTAATGCTAGGGGCTCCGGATATGGCTTTTCCTCGGATAAACAATATAAGATTTTGATTGTTACCTCCTTCTTTAACCCTTTTGTTGGGTTCGGCTGCTGTGGAGGGGGGTGCAGGTACGGGTTGAACTGTCTATCCTCCTTTAGCAGGTAATGTTGCTCATGGGGGGGGGTCTGTTGATTTAGCTATTTTTTCTCTTCATCTTGCGGGTGTATCTTCAATTTTGGGGGCTATTAATTTTATCACTACTGTAATTAATATACGGTGG…
>NemBar0306	KU839929	Oerstedia dorsalis	Sweden	lat-lon=58.2972222 N, 011.5847222 E	2006-05-16	Per Sundberg & Tobias Kånneby	TTAGGGCAACCTGGTTCTTTATTGGGAGATGATCAGCTTTATAACGTTATTGTTACTGCACATGCATTTGTTATAATTTTTTTTTTAGTTATACCTGTAATAATTGGAGGATTTGGAAATTGATTAGTTCCTTTGATATTAGGAGCTCCTGATATAGCTTTTCCTCGAATAAATAATATAAGATTTTGACTTTTACCTCCAGCTTTAACTCTTTTATTATTTTCTGGGGCTGTTGAAAGTGGAGTAGGAACTGGATGAACTGTTTATCCTCCTTTATCTAGAAATATTGCTCATTCTGGTGGTTCTGTTGATTTAGCTATTTTTTCTTTACATTTAGCTGGTGTTTCTTCTATTTTAGGTGCAATTAATTTTATTACAACAATTATTAACATACGATGA…
>NemBar0308	KU839930	Lineus bilineatus	Sweden	lat-lon=58.2972222 N, 011.5847222 E	2006-05-16	Per Sundberg & Tobias Kånneby	CTAGGTCAACCTGGTGCCTTACTAGGGGATGATCAGCTTTACAATGTAATTGTAACAGCTCATGCTTTCATTATAATTTTTTTTCTGGTAATACCAATAATAATTGGAGGGTTTGGTAATTGACTTGTTCCTTTAATGCTAGGAGCTCCTGATATAGCCTTTCCACGTTTGAATAATATAAGTTTCTGACTATTACCTCCTGCCCTTCTATTACTTCTATCTTCAGCTGCTGTGGAAAGTGGTGTAGGGACAGGTTGAACAGTGTATCCACCTCTTTCAGGTAATTTAGCTCATGCTGGGGGGTCCGTTGACTTAGCAATTTTTTCTTTTCATTTAGCCGGTGTATCATCTATTTTAGGAGCAGTAAACTTTATTACCACTATTGTAAATATACGGTGA…
>NemBar0311	KU839931	Oerstedia dorsalis	Sweden	lat-lon=58.2972222 N, 011.5847222 E	2006-05-16	Per Sundberg & Tobias Kånneby	TTAGGGCAACCTGGTTCTTTATTGGGAGATGATCAGCTTTATAACGTTATTGTTACTGCACATGCATTTGTTATAATTTTTTTTTTAGTTATACCTGTAATAATTGGAGGATTTGGAAATTGATTAGTTCCTTTAATATTAGGAGCTCCTGATATAGCTTTTCCTCGAATAAATAATATAAGATTTTGACTTTTACCTCCAGCTTTAACTCTTTTATTATTTTCTGGGGCTGTTGAAAGTGGAGTAGGAACTGGATGAACTGTTTATCCTCCTTTATCTAGAAATATTGCTCATTCTGGTGGTTCTGTTGATTTAGCTATTTTTTCTTTACATTTAGCTGGTGTTTCTTCTATTTTAGGTGCAATTAATTTTATTACAACAATTATTAACATACGATGA…
>NemBar0312	KU839932	Lineus bilineatus	Sweden	lat-lon=58.2972222 N, 011.5847222 E	2006-05-16	Per Sundberg & Tobias Kånneby	CTAGGTCAACCTGGTGCCCTACTAGGGGATGATCAACTTTACAATGTAATTGTAACAGCTCATGCTTTCATTATAATTTTTTTTCTGGTAATACCAATAATAATTGGAGGGTTTGGTAATTGACTTGTTCCTTTAATGCTAGGAGCCCCTGATATAGCCTTTCCACGTTTGAATAATATAAGTTTCTGATTATTACCTCCTGCCCTTTTATTGCTTTTATCTTCAGCTGCTGTAGAAAGTGGTGTAGGGACAGGTTGAACAGTGTATCCTCCTCTTTCAGGTAATTTAGCTCATGCTGGAGGGTCCGTTGACTTAGCAATTTTTTCTTTACATTTAGCCGGTGTATCATCTATTTTAGGAGCAGTAAACTTTATTACCACTATTGTAAATATACGGTGA…
>NemBar0313	KU839933	Oerstedia dorsalis	Sweden	lat-lon=58.2913889 N, 011.6408333 E	2006-05-16	Per Sundberg & Tobias Kånneby	TTAGGGCAACCTGGTTCTTTATTGGGAGATGATCAGCTTTATAACGTTATTGTTACTGCACATGCATTTGTTATAATTTTTTTTTTAGTTATACCTGTAATAATTGGAGGATTTGGAAATTGATTAGTTCCTTTGATATTAGGAGCTCCTGATATAGCTTTTCCTCGAATAAATAATATAAGATTTTGACTTTTACCTCCAGCTTTAACTCTTTTATTATTTTCTGGGGCTGTTGAAAGTGGAGTAGGAACTGGATGAACTGTTTATCCTCCTTTATCTAGAAATATTGCTCATTCTGGTGGTTCTGTTGATTTAGCTATTTTTTCTTTACATTTAGCTGGTGTTTCTTCTATTTTAGGTGCAATTAATTTTATTACAACAATTATTAACATACGATGA…
>NemBar0314	KU839934	Oerstedia dorsalis	Sweden	lat-lon=58.5027778 N, 011.5619444 E	2006-05-16	Per Sundberg & Tobias Kånneby	TTAGGGCAACCTGGTTCTTTATTGGGAGATGATCAGCTTTATAACGTTATTGTTACTGCACATGCATTTGTTATAATTTTTTTTTTAGTTATACCTGTAATAATTGGAGGATTTGGAAATTGATTAGTTCCTTTGATATTAGGAGCTCCTGATATAGCTTTTCCTCGAATAAATAATATAAGATTTTGACTTTTACCTCCAGCTTTAACTCTTTTATTATTTTCTGGGGCTGTTGAAAGTGGAGTAGGAACTGGATGAACTGTTTATCCTCCTTTATCTAGAAATATTGCTCATTCTGGTGGTTCTGTTGATTTAGCTATTTTTTCTTTACATTTAGCTGGTGTTTCTTCTATTTTAGGTGCAATTAATTTTATTACAACAATTATTAACATACGATGA…
>NemBar0315	KU839935	Micrura purpurea	Sweden	lat-lon=58.2736111 N, 011.6527778 E	2006-05-16	Per Sundberg & Tobias Kånneby	TTGGGGCAGCCGGGAGCTCTGTTGGGGGATGATCATCTGTATAATGTGATCGTGACCGCGCATGCTTTTGTCATAATTTTTTTTCTTGTCATGCCTGTTATAATCGGTGGTTTTGGAAATTGACTGGTGCCTTTGATGCTCGGGGCCCCTGATATGGCTTTTCCTCGTATAAATAATATGAGTTTCTGATTGCTTCCACCGGCGTTGACTCTTCTACTTGGTTCAGCTGCTGTAGAAGGAGGTGCGGGTACAGGGTGGACGGTTTATCCTCCTTTAGCAGGTAATGTGGCCCATGCGGGGGGTTCTGTGGATCTTGCTATTTTCTCTCTTCATTTGGCGGGGGTTTCTTCTATCTTGGGAGCCATTAATTTTATTACTACTGTGGTGAATATGCGATGA…
>NemBar0317	KU839936	Micrura purpurea	Sweden	lat-lon=58.2736111 N, 011.6527778 E	2006-05-16	Per Sundberg & Tobias Kånneby	TTGGGGCAGCCGGGAGCTCTGTTGGGGGATGATCATCTGTATAATGTGATCGTGACCGCGCATGCTTTTGTCATAATTTTTTTTCTTGTCATGCCTGTTATAATCGGTGGTTTTGGAAATTGACTGGTGCCTTTGATGCTCGGGGCCCCTGATATGGCTTTTCCTCGTATAAATAATATGAGTTTCTGATTGCTTCCACCGGCGTTGACTCTTCTACTTGGTTCAGCTGCTGTAGAAGGAGGTGCGGGTACAGGGTGGACGGTTTATCCTCCTTTAGCAGGTAATGTGGCCCATGCGGGGGGTTCTGTGGATCTTGCTATTTTCTCTCTTCATTTGGCGGGGGTTTCTTCTATCTTGGGAGCCATTAATTTTATTACTACTGTGGTGAATATGCGATGA…
>NemBar0318	KU839937	Nemertopsis flavida	Sweden	lat-lon=58.2736111 N, 011.6527778 E	2006-05-16	Per Sundberg & Tobias Kånneby	TTAGGCCAGCCTGGGGCTTTTTTAGGAGATGATCAGTTATACAATGTAATTGTTACTGCTCACGCTTTTGTTATAATCTTTTTTTTGGTTATGCCAGTAATAATTGGTGGTTTTGGGAATTGATTAGTTCCTTTAATATTAGGTGCTCCAGATATGGCTTTTCCTCGGATAAATAACATGAGATTTTGGCTATTGCCACCCTCTCTAACTCTTTTACTTTCTTCTGCTGCGGTTGAAAGTGGTGCTGGGACTGGGTGAACGGTGTATCCACCTTTATCAAGAAATTTAGCTCATGCTGGTGGTTCTGTGGATTTAGCTATTTTTTCTCTTCATTTAGCCGGTGTTTCTTCAATTTTGGGTGCTATTAATTTTATTACTACTATTATTAACATACGTTGG…
>NemBar0319	KU839938	Nemertopsis flavida	Sweden	lat-lon=58.2736111 N, 011.6527778 E	2006-05-16	Per Sundberg & Tobias Kånneby	TTAGGCCAGCCTGGGGCTTTTTTAGGAGATGATCAGTTATACAATGTAATTGTTACTGCTCACGCTTTTGTTATAATCTTTTTTTTGGTTATGCCAGTAATAATTGGTGGTTTTGGGAATTGATTAGTTCCTTTAATATTAGGTGCTCCAGATATGGCTTTTCCTCGGATAAATAACATGAGATTTTGGCTATTGCCACCCTCTCTAACTCTTTTACTTTCTTCTGCTGCGGTTGAAAGTGGTGCTGGGACTGGGTGAACGGTGTATCCACCTTTATCAAGAAATTTAGCTCATGCTGGTGGTTCTGTGGATTTAGCTATTTTTTCTCTTCATTTAGCCGGTGTTTCTTCAATTTTGGGTGCTATTAATTTTATTACTACTATTATTAACATACGTTGG…
>NemBar0320	KU839939	Oerstedia dorsalis	Sweden	lat-lon=58.2736111 N, 011.6527778 E	2006-05-16	Per Sundberg & Tobias Kånneby	TTAGGGCAACCTGGTTCTTTATTGGGAGATGATCAGCTTTATAACGTTATTGTTACTGCACATGCATTTGTTATAATTTTTTTTTTAGTTATACCTGTAATAATTGGAGGATTTGGAAATTGATTAGTTCCTTTGATATTAGGAGCTCCTGATATAGCTTTTCCTCGAATAAATAATATAAGATTTTGACTTTTACCTCCAGCTTTAACTCTTTTATTATTTTCTGGGGCTGTTGAAAGTGGAGTAGGAACTGGATGAACTGTTTATCCTCCTTTATCTAGAAATATTGCTCATTCTGGTGGTTCTGTTGATTTAGCTATTTTTTCTTTACATTTAGCTGGTGTTTCTTCTATTTTAGGTGCAATTAATTTTATTACAACAATTATTAACATACGATGA…
>NemBar0321	KU839940	Nemertopsis flavida	Sweden	lat-lon=58.2736111 N, 011.6527778 E	2006-05-16	Per Sundberg & Tobias Kånneby	TTAGGCCAGCCTGGGGCTTTTTTAGGAGATGATCAGTTATACAATGTAATTGTTACTGCTCACGCTTTTGTTATAATCTTTTTTTTGGTTATGCCAGTAATAATTGGTGGTTTTGGGAATTGATTAGTTCCTTTAATATTAGGTGCTCCAGATATGGCTTTTCCTCGGATAAATAACATGAGATTTTGGCTATTGCCACCCTCTCTAACTCTTTTACTTTCTTCTGCTGCGGTTGAAAGTGGTGCTGGGACTGGGTGAACGGTGTATCCACCTTTATCAAGAAATTTAGCTCATGCTGGTGGTTCTGTGGATTTAGCTATTTTTTCTCTTCATTTAGCCGGTGTTTCTTCAATTTTGGGTGCTATTAATTTTATTACTACTATTATTAACATACGTTGG…
>NemBar0322	KU839941	Nemertopsis flavida	Sweden	lat-lon=58.3033333 N, 011.6236111 E	2006-05-16	Per Sundberg & Tobias Kånneby	TTAGGCCAGCCTGGGGCTTTTTTAGGAGATGATCAGTTATACAATGTAATTGTTACTGCTCACGCTTTTGTTATAATCTTTTTTTTGGTTATGCCAGTAATAATTGGTGGTTTTGGGAATTGATTAGTTCCTTTAATATTAGGTGCTCCAGATATGGCTTTTCCTCGGATAAATAACATGAGATTTTGGCTATTGCCACCTTCTCTAACTCTTTTACTTTCTTCTGCTGCGGTTGAAAGTGGTGCTGGGACTGGGTGAACGGTGTATCCACCTTTATCAAGAAATTTAGCTCATGCTGGTGGTTCTGTGGATTTAGCTATTTTTTCTCTTCATTTAGCCGGTGTTTCTTCAATTTTGGGTGCTATTAATTTTATTACTACTATTATTAACATACGTTGG…
>NemBar0323	KU839942	Nemertopsis flavida	Sweden	lat-lon=58.3033333 N, 011.6236111 E	2006-05-16	Per Sundberg & Tobias Kånneby	CTAGGGCAACCAGGTGCTTTTTTAGGAGATGACCAATTATATAATGTTATTGTAACGGCGCATGCTTTTGTTATAATTTTTTTTTTAGTTATGCCCGTAATAATTGGTGGATTCGGGAACTGGTTAGTTCCGCTTATATTAGGAGCGCCTGATATGGCTTTTCCTCGTATGAATAATATAAGATTTTGGTTATTACCACCTTCTCTAACTCTTTTACTTTCTTCAGCTGCAGTCGAGAGTGGGGCTGGAACGGGTTGAACAGTGTATCCTCCTTTGTCAAGAAACTTGGCACATGCTGGTGGTTCTGTAGATTTAGCGATTTTTTCCTTACATTTAGCTGGAGTATCTTCTATTTTAGGTGCAATTAATTTTATTACTACAGTTGTTAACATACGTTGG…
>NemBar0325	KU839943	Micrura purpurea	Sweden	lat-lon=58.3033333 N, 011.6236111 E	2006-05-16	Per Sundberg & Tobias Kånneby	TTGGGGCAGCCGGGAGCTCTGTTGGGGGATGATCATCTGTATAATGTGATCGTGACCGCGCATGCTTTTGTCATAATTTTTTTTCTTGTCATGCCTGTTATAAATCGGGGTTTTGGAAATTGACTGGTGCCTTTGATGCTCGGGGCCCCTGATATGGCTTTTCCTCGTATAAATAATATGAGTTTCTGATTGCTTCCACCGGCGTTGACTCTTCTACTTGGTTCAGCTGCTGTAGAAGGAGGTGCGGGTACAGGGTGGACGGTTTATCCTCCTTTAGCAGGTAATGTGGCCCATGCGGGGGGTTCTGTGGATCTTGCTATTTTCTCTCTTCATTTGGCGGGGGTTTCTTCTATCTTGGGAGCCATTAATTTTATTACTACTGTGGTGAATATGCGATGA…
>NemBar0327	KU839944	Lineus bilineatus	Sweden	lat-lon=58.2952778 N, 011.6347222 E	2006-05-16	Per Sundberg & Tobias Kånneby	TTGGGACAGCCCGGGGCGTTGCTTGGTGATGATCATTTGTATAATGTGATTGTTACGGCTCACGCCTTTGTTATAATTTTTTTTTTAGTAATGCCCGTTATAATTGGCGGTTTTGGTAATTGGTTAGTTCCTTTAATGCTAGGGGCTCCGGATATGGCTTTTCCTCGGATAAACAATATAAGATTTTGATTGTTACCTCCTTCTTTAACCCTTTTGTTGGGTTCGGCTGCTGTGGAGGGGGGTGCAGGTACGGGTTGAACTGTCTATCCTCCTTTAGCAGGTAATGTTGCTCATGGGGGGGGGTCTGTTGATTTAGCTATTTTTTCTCTTCATCTTGCGGGTGTATCTTCAATTTTGGGGGCTATTAATTTTATCACTACTGTAATTAATATACGGTGG…
>NemBar0328	KU839945	Lineus bilineatus	Sweden	lat-lon=58.2952778 N, 011.6347222 E	2006-05-16	Per Sundberg & Tobias Kånneby	CTAGGTCAACCTGGTGCCCTACTAGGGGATGATCAGCTTTACAATGTAATTGTAACAGCTCATGCTTTCATTATAATTTTTTTTCTGGTAATACCAATAATAATTGGAGGGTTTGGTAATTGACTTGTTCCTTTAATGCTAGGAGCTCCTGATATAGCCTTTCCACGTTTGAATAATATAAGTTTCTGACTATTACCTCCTGCGCTTCTATTGCTTTTATCTTCAGCTGCTGTAGAAAGTGGTGTAGGGACAGGTTGAACAGTGTATCCACCTCTTTCAGGTAATTTAGCTCATGCTGGAGGGTCCGTTGACTTAGCAATTTTTTCTTTACATTTAGCCGGTGTGTCATCTATTTTAGGAGCAGTAAACTTTATTACCACTATTGTAAATATACGGTGA…
>NemBar0331	KU839946	Micrura purpurea	Sweden	lat-lon=58.2972222 N, 011.5847222 E	2006-05-16	Per Sundberg & Tobias Kånneby	TTGGGGCAGCCGGGAGCTCTGTTGGGGGATGATCATCTGTATAATGTGATCGTGACCGCGCATGCTTTTGTCATAATTTTTTTTCTTGTCATGCCTGTTATAATCGGTGGTTTTGGAAATTGACTGGTGCCTTTGATGCTCGGGGCCCCTGATATGGCTTTTCCTCGTATAAATAATATGAGTTTCTGATTGCTTCCACCGGCGTTGACTCTTCTACTTGGTTCAGCTGCTGTAGAAGGAGGTGCGGGTACAGGGTGGACGGTTTATCCTCCTTTAGCAGGTAATGTGGCCCATGCGGGGGCTTCTGTGGATCTTGCTATTTTCTCTCTTCATTTGGCGGGGGTTTCTTCTATCTTGGGAGCCATCAATTTTATTACTACTGTGGTGAATATGCGATGA…
>NemBar0332	KU839947	Oerstedia dorsalis	Sweden	lat-lon=58.2972222 N, 011.5847222 E	2006-05-16	Per Sundberg & Tobias Kånneby	TTAGGGCAACCTGGTTCTTTATTGGGAGATGATCAGCTTTATAACGTTATTGTTACTGCACATGCATTTGTTATAATTTTTTTTTTAGTTATACCTGTAATAATTGGAGGATTTGGAAATTGATTAGTTCCTTTGATATTAGGAGCTCCTGATATAGCTTTTCCTCGAATAAATAATATAAGATTTTGACTTTTACCTCCAGCTTTAACTCTTTTATTATTTTCTGGGGCTGTTGAAAGTGGAGTAGGAACTGGATGAACTGTTTATCCTCCTTTATCTAGAAATATTGCTCATTCTGGTGGTTCTGTTGATTTAGCTATTTTTTCTTTACATTTAGCTGGTGTTTCTTCTATTTTAGGTGCAATTAATTTTATTACAACAATTATTAACATACGATGA…
>NemBar0334	KU839948	Tetrastemma robertianae	Sweden	lat-lon=58.2972222 N, 011.5847222 E	2006-05-16	Per Sundberg & Tobias Kånneby	TTGGGACAGCCTGGTGCTTTGCTTGGTGATGATCAGTTATATAATGTAATTGTTACTGCTCATGCTTTTGTAATAATTTTTTTTTTAGTTATACCTGTAATGATTGGTGGTTTTGGAAATTGGTTAGTTCCTCTGATGTTGGGTGCTCCTGATATGGCTTTTCCTCGGATGAATAATATGAGGTTTTGATTGTTGCCTCCGGCTTTAACATTATTATTATCTTCTGGTGCTGTGGAGAGTGGGGCTGGAACTGGGTGGACTGTATATCCCCCTCTTTCAAGTAATATTGCTCATTCTGGGGGTTCTGTTGATTTGGCTATTTTTTCACTTCATCTTGCTGGTGTTTCATCTATTTTAGGTGCAATTAATTTTATTACTACTATTATTAATATGCGGTGG…
>NemBar0335	KU839949	Micrura purpurea	Sweden	lat-lon=58.2913889 N, 011.6408333 E	2006-05-16	Per Sundberg & Tobias Kånneby	TTGGGGCAGCCGGGAGCTCTGTTGGGGGATGATCATCTGTATAATGTGATCGTGACCGCGCATGCTTTTGTCATAATTTTTTTTCTTGTCATGCCTGTTATAATCGGTGGTTTTGGAAATTGACTGGTGCCTTTGATGCTCGGGGCCCCTGATATGGCTTTTCCTCGTATAAATAATATGAGTTTCTGATTGCTTCCACCGGCGTTGACTCTTCTACTTGGTTCAGCTGCTGTAGAAGGAGGTGCGGGTACAGGGTGGACGGTTTATCCTCCTTTAGCAGGTAATGTGGCCCATGCGGGGGGTTCTGTGGATCTTGCTATTTTCTCTCTTCATTTGGCGGGGGTTTCTTCTATCTTGGGAGCCATTAATTTTATTACTACTGTGGTGAATATGCGATGA…
>NemBar0336	KU839950	Nemertopsis flavida	Sweden	lat-lon=58.3988889 N, 011.4952778 E	2006-05-16	Per Sundberg & Tobias Kånneby	TTAGGCCAGCCTGGGGCTTTTTTAGGAGATGATCAGTTATACAATGTAATTGTTACTGCTCACGCTTTTGTTATAATCTTTTTTTTGGTTATGCCAGTAATAATTGGTGGTTTTGGGAATTGATTAGTTCCTTTAATATTAGGTGCTCCAGATATGGCTTTTCCTCGGATAAATAACATGAGATTTTGGCTATTGCCACCCTCTCTAACTCTTTTACTTTCTTCTGCTGCGGTTGAAAGTGGTGCTGGGACTGGGTGAACGGTGTATCCACCTTTATCAAGAAATTTAGCTCATGCTGGTGGTTCTGTGGATTTAGCTATTTTTTCTCTTCATTTAGCCGGTGTTTCTTCAATTTTGGGTGCTATTAATTTTATTACTACTATTATTAACATACGTTGG…
>NemBar0337	KU839951	Micrura fasciolata	Sweden	lat-lon=58.2913889 N, 011.6113889 E	2006-05-16	Per Sundberg & Tobias Kånneby	TTAGGGCAACCAGGGGCTTTGTTAGGTGATGATCATTTGTACAATGTTATTGTAACAGCACATGCTTTTGTCATGATTTTTTTTTTGGTTATGCCGGTTATAATTGGAGGATTTGGAAATTGGCTTGTTCCTTTAATGTTGGGTGCACCAGATATAGCTTTCCCTCGTATAAATAATATGAGTTTTTGGTTGTTGCCCCCTGCTTTAACTTTATTATTGGGATCAGCTGCGGTTGAAGGAGGAGCTGGTACTGGCTGAACAGTGTATCCTCCTCTGGCTGGAAATGTTGCCCATGCAGGTGGGTCTGTGGATTTGGCTATTTTTTCCCTTCATTTACCCGGGGTTTCTTCTATTTTGGGGGCTATTAATTTTATTACTACAGTGGTTAATATGCGTTGA…
>NemBar0341	KU839952	Oerstedia dorsalis	Sweden	lat-lon=58.2972222 N, 011.6113889 E	2006-05-02	Per Sundberg & Tobias Kånneby	CTAGGTCAGCCTGGGTCTTTGTTAGGTGATGATCAACTTTATAATGTTATTGTTACTGCTCATGCTTTTGTAATAATTTTTTTTTTAGTTATACCTGTAATAATTGGKGGGTTTGGAAATTGATTAGTTCCTTTAATATTAGGAGCTCCCGATATGGCTTTTCCTCGTATAAATAATATAAGATTTTGACTTTTACCTCCAGCTTTAACTTTATTATTATTTTCTGGAGCTATTGAAAGAGGAGCTGGAACAGGGTGAACTGTTTATCCTCCTTTGTCTAGAAATATTGCTCATTCTGGTGGTTCTGTTGATTTAGCTATTTTTTCATTACATTTGGCTGGTGTATCTTCTATTTTAGGAGCAATTAATTTTATTACAACTATTATTAATATACGTTGA…
>NemBar0342	-	Amphiporus allucens	Sweden	lat-lon=58.2836111 N, 011.6472222 E	2006-05-16	Per Sundberg & Tobias Kånneby	TTAGGTCAGCCTGGTGCATTTTTAGGTGATGATCAGCTTTATAATGTTATTGTTACTGCCCATGCTTTTGTGATGATTTTTTTTTTGGTTATGCCTGTWATGATTGGTGGTTTTGGAAATTGACTTGTTCCTTTAATATTGGGGGCCCCAGATATGGCTTTTCCTCGTATAAATAATATGAGTTTTTGGTTGCTTCCGCCATCTTTAACCCTTCTTCTTTCTTCTGGTGCTGTTGAGAGTGGTGTTGGTACTGGTTGGACTGTTTATCCCCCTTTGTCAAGAAATATTGCTCATGCTGGAGGTTCTGTAGATTTGGCTATTTTTTCTTTACATTTGGCTGGTGTTTCTTCTATTTTGGGGGCTATTAATTTTATTACTACTATTGTAAATATGCGTTGG…
>NemBar0343	KU839953	Lineus sp.	Sweden	lat-lon=58.2972222 N, 011.6113889 E	2006-05-16	Per Sundberg & Tobias Kånneby	CTGGGTCAGCCGGGGGCTCTCTTGGGCGATGATCACTTATATAATGTGATTGTTACAGCCCACGCTTTTGTAATGATTTTTTTTCTAGTTATACCAGTTATAATTGGTGGTTTTGGTAATTGATTGGTTCCTTTGATGCTAGGGGCCCCAGACATGGCGTTTCCTCGTATAAATAATATAAGTTTTTGGTTGTTGCCCCCTTCTTTAACTCTTTTGTTAGGTTCTGCTGCTGTAGAGGGTGGTGCTGGTACTGGGTGAACGGTTTACCCTCCTTTGTCGGGTAATGTTGCGCATGCTGGTGGTTCTGTAGATTTGGCTATTTTTTCTTTACATCTTGCTGGTGTTTCTTCTATTCTAGGGGCTATTAATTTTATTACCACGGTTATTAATATGCGTTGA…
>NemBar0347	KU839954	Heteronemertea sp.	Sweden	lat-lon=58.3577778 N, 011.5722222 E	2006-05-10	Per Sundberg & Tobias Kånneby	CTGGGCCAGCCGGGGGCTCTCTTGGGTGATGATCATTTATATAATGTAATTGTTACAGCCCACGCTTTTGTAATGATTTTTTTTTTAGTTATACCAGTTATAATTGGTGGTTTTGGTAATTGATTGGTTCCTTTGATGTTAGGGGCCCCAGACATGGCGTTTCCTCGTATAAATAATATAAGTTTTTGGTTGTTGCCCCCCTCTTTAACTCTTTTGTTAGGTTCTGCTGCTGTAGAGGGTGGTGCTGGTACTGGGTGAACGGTTTACCCCCCTTTGTCGGGCAATGTTGCGCACGCTGGTGGTTCTGTAGATTTGGCTATTTTTTCTTTACATCTTGCTGGTGTTTCTTCTATTTTAGGGGCTATTAATTTTATTACCACGGTTATTAATATGCGTTGA…
>NemBar0348	KU839955	Tetrastemma flavidum	Sweden	lat-lon=58.2972222 N, 011.6113889 E	2006-05-16	Per Sundberg & Tobias Kånneby	TTAGGTCAGCCGGGTGCTTTGCTTGGAGATGATCAGCTATATAATGTTATTGTTACTGCTCATGCTTTTGTTATAATTTTTTTTTTAGTAATACCTGTAATGATTGGAGGTTTTGGAAACTGGTTGGTTCCGTTGATGTTAGGGGCTCCTGATATGGCGTTTCCTCGAATAAATAATATGAGGTTTTGACTTCTTCCTCCTGCATTAACTTTGTTACTGTCCTCTGGTGCTGTAGAAAGAGGTGCTGGGACTGGTTGAACAGTTTATCCTCCGCTTTCTAGTAATATTGCGCATTCTGGTGGTTCTGTAGACTTAGCTATTTTTTCTCTTCATCTTGCTGGTGTTTCTTCTATTTTAGGTGCAATTAATTTTATTACTACTATTATTAATATGCGATGA…
>NemBar0349	KU839956	Cerebratulus sp.	Sweden	lat-lon=58.4866667 N, 011.5336111 E	2006-05-10	Per Sundberg & Tobias Kånneby	CTGGGGCAACCCGGTGCTCTGTTGGGTGATGATCACTTGTATAATGTTATTGTGACTGCTCATGCTTTTGTTATGATTTTTTTTCTTGTTATACCCGTTATAATTGGTGGTTTCGGGAACTGATTGGTTCCATTGATGTTGGGGGCTCCAGACATGGCTTTTCCTCGGATGAATAATATAAGTTTTTGATTATTGCCCCCGTCTCTTACTCTTTTGTTGGGCTCTGGTGCGGTCGAGAGAGGGGTCGGGACGGGGTGGACTGTTTATCCCCCCTTGTCTGGAAATGTTGCTCACTCAGGTGGGTCAGTTGATTTAGCTATTTTTTCTCTTCACTTGGCAGGAGTTTCTTCTATTCTTGGCGCGATTAATTTTATTACTACAGTGTTAAATATGCGGTGA…
>NemBar0352	KU839957	Cerebratulus sp.	Sweden	lat-lon=58.5027778 N, 011.5619444 E	2006-05-05	Per Sundberg & Tobias Kånneby	CTGGGTCAGCCGGGGGCTCTCTTGGGCGATGATCACTTATATAATGTGATTGTTACAGCCCACGCTTTTGTAATGATTTTTTTTCTAGTTATACCAGTTATAATTGGTGGTTTTGGTAATTGATTGGTTCCTTTGATGCTAGGGGCCCCAGACATGGCGTTTCCTCGTATAAATAATATAAGTTTTTGGTTGTTGCCCCCTTCTTTAACTCTTTTGTTAGGTTCTGCTGCTGTAGAGGGTGGTGCTGGTACTGGGTGAACGGTTTACCCTCCTTTGTCGGGTAATGTTGCGCATGCTGGTGGTTCTGTAGATTTGGCTATTTTTTCTTTACATCTTGCTGGTGTTTCTTCTATTCTAGGGGCTATTAATTTTATTACCACGGTTATTAATATGCGTTGA…
>NemBar0353	KU839958	Cerebratulus marginatus	Sweden	lat-lon=58.2736111 N, 011.6527778 E	2006-05-10	Per Sundberg & Tobias Kånneby	TTAGGGCAGCCTGGCGCTTTATTAGGTGACGATCAGTTATATAATGTTATTGTGACTGCTCATGCGTTTGTAATGATTTTTTTTTTAGTGATGCCTGTTATAATTGGGGGCTTTGGTAATTGGCTGGTTCCGTTAATATTGGGGGCTCCTGATATGGCGTTTCCTCGAATAAACAATATGAGGTTTTGGTTGTTGCCCCCCTCTTTAACTTTGTTATTAATATCAGCAGCAGTGGAGGGTGGTGCTGGTACTGGGTGAACGGTTTATCCGCCTCTTGCTTCAAATATTGCCCATGCGGGTGGGTCTGTTGATTTGGCAATTTTTTCTTTGCATTTGGCTGGGGTATCTTCTATTTTAGGGGCAATTAATTTCATTACTACTATTGTGAATATGCGGTGA…
>NemBar0354	KU839959	Hubrechtella dubia	Sweden	lat-lon=58.2736111 N, 011.6527778 E	2006-05-02	Per Sundberg & Tobias Kånneby	CTAGGTCAGCCGGGAGCACTTCTGGGGGATGATCAGCTTTACAATGTAATTGTAACTGCTCATGCTTTTGTAATGATTTTTTTTTTGGTAATGCCTGTTTTGATTGGGGGTTTTGGAAACTGGTTGGTCCCTCTTATATTAGGGGCTCCGGATATGGCTTTTCCTCGGATAAATAATATAAGATTTTGGTTACTTCCGCCTTCCTTAACTTTGCTTTTAGCTTCTGCTGCGGTTGAAGGGGGAGCCGGGACTGGTTGGACTGTCTATCCTCCTTTATCAAGAAATTTAACTCATGCAGGTGGTTCTGTTGATTTAGCTATTTTTTCTCTTCATTTAGCTGGAATTTCTTCCATTTTGGGGGCGATTAACTTTATTACTACTGTTATCAATATGCGTTGG…
>NemBar0355	KU839960	Micrura fasciolata	Sweden	lat-lon=58.2736111 N, 011.6527778 E	2006-05-16	Per Sundberg & Tobias Kånneby	TTAGGGCAACCAGGGGCTTTGTTAGGTGATGATCATTTGTACAATGTTATTGTAACAGCACATGCTTTTGTCATGATTTTTTTTTTGGTTATGCCGGTTATAATTGGAGGATTTGGAAATTGGCTTGTTCCTTTAATGTTGGGTGCACCAGATATAGCTTTCCCTCGTATAAATAATATGAGTTTTTGGTTGTTGCCTCCTGCTTTAACTTTATTATTGGGATCAGCTGCGGTTGAAGGAGGAGCTGGTACTGGCTGAACAGTGTATCCTCCTCTGGCTGGAAATGTTGCGCATGCAGGTGGGTCTGTGGATTTGGCTATTTTTTCTCTTCATTTAGCCGGGGTTTCTTCTATTTTGGGGGCTATTAATTTTATTACTACAGTGGTTAATATGCGTTGA…
>NemBar0356	KU839961	Nemertopsis flavida	Sweden	lat-lon=58.2736111 N, 011.6527778 E	2006-05-16	Per Sundberg & Tobias Kånneby	TTAGGCCAGCCTGGGGCTTTTTTAGGAGATGATCAGTTATACAATGTAATTGTTACTGCTCACGCTTTTGTTATAATCTTTTTTTTGGTTATGCCAGTAATAATTGGTGGTTTTGGGAATTGATTAGTTCCTTTAATATTAGGTGCTCCAGATATGGCTTTTCCTCGGATAAATAACATGAGATTTTGGCTATTGCCACCCTCTCTAACTCTTTTACTTTCTTCTGCTGCGGTTGAAAGTGGTGCTGGGACTGGGTGAACGGTGTATCCACCTTTATCAAGAAATTTAGCTCATGCTGGTGGTTCTGTGGATTTAGCTATTTTTTCTCTTCATTTAGCCGGTGTTTCTTCAATTTTGGGTGCTATTAATTTTATTACTACTATTATTAACATACGTTGG…
>NemBar0357	KU839962	Nemertopsis flavida	Sweden	lat-lon=58.2736111 N, 011.6527778 E	2006-05-16	Per Sundberg & Tobias Kånneby	TTAGGCCAGCCTGGGGCTTTTTTAGGAGATGATCAGTTATACAATGTAATTGTTACTGCTCACGCTTTTGTTATAATCTTTTTTTTGGTTATGCCAGTAATAATTGGTGGTTTTGGGAATTGATTAGTTCCTTTAATATTAGGTGCTCCAGATATGGCTTTTCCTCGGATAAATAACATGAGATTTTGGCTATTGCCACCCTCTCTAACTCTTTTACTTTCTTCTGCTGCGGTTGAAAGTGGTGCTGGGACTGGGTGAACGGTGTATCCACCTTTATCAAGAAATTTAGCTCATGCTGGTGGTTCTGTGGATTTAGCTATTTTTTCTCTTCATTTAGCCGGTGTTTCTTCAATTTTGGGTGCTATTAATTTTATTACTACTATTATTAACATACGTTGG…
>NemBar0358	KU839963	Oerstedia dorsalis	Sweden	lat-lon=58.2736111 N, 011.6527778 E	2006-05-16	Per Sundberg & Tobias Kånneby	TTAGGGCAACCTGGTTCTTTATTGGGAGATGATCAGCTTTATAATGTTATTGTTACTGCACATGCATTTGTTATAATTTTTTTTTTAGTTATACCTGTAATAATTGGAGGATTTGGAAATTGATTAGTTCCTTTGATATTAGGAGCTCCTGATATAGCTTTTCCTCGAATAAATAATATAAGATTTTGACTTTTACCTCCAGCTTTAACTCTTTTATTATTTTCTGGGGCTGTTGAAAGTGGAGTAGGAACTGGATGAACTGTTTATCCTCCTTTATCTAGAAATATTGCTCATTCTGGTGGTTCTGTTGATTTAGCTATTTTTTCTTTACATTTAGCTGGTGTTTCTTCTATTTTAGGTGCAATTAATTTTATTACAACAATTATTAATATACGATGA…
>NemBar0359	KU839964	Oerstedia striata	Sweden	lat-lon=58.2736111 N, 011.6527778 E	2006-05-16	Per Sundberg & Tobias Kånneby	TTAGGGCAACCTGGTTCTTTATTGGGAGATGATCAGCTTTATAACGTTATTGTTACTGCACATGCATTTGTTATAATTTTTTTTTTAGTTATACCTGTAATAATTGGAGGATTTGGAAATTGATTAGTTCCTTTGATATTAGGAGCTCCTGATATAGCTTTTCCTCGAATAAATAATATAAGATTTTGACTTTTACCTCCAGCTTTAACTCTTTTATTATTTTCTGGGGCTGTTGAAAGTGGAGTAGGAACTGGATGAACTGTTTATCCTCCTTTATCTAGAAATATTGCTCATTCTGGTGGTTCTGTTGATTTAGCTATTTTTTCTTTACATTTAGCTGGTGTTTCTTCTATTTTAGGTGCAATTAATTTTATTACAACAATTATTAACATACGATGA…
>NemBar0360	KU839965	Oerstedia striata	Sweden	lat-lon=58.2736111 N, 011.6527778 E	2006-05-16	Per Sundberg & Tobias Kånneby	TTAGGGCAACCTGGTTCTTTATTGGGAGATGATCAGCTTTACAACGTTATTGTTACTGCACATGCATTTGTTATAATTTTTTTTTTAGTTATACCTGTAATAATTGGAGGATTTGGAAATTGATTAGTTCCTTTGATATTAGGAGCTCCTGATATAGCTTTTCCTCGAATAAATAATATAAGATTTTGACTTTTACCTCCAGCTTTAACTCTTTTATTGTTTTCTGGGGCTGTTGAAAGTGGAGTAGGAACTGGATGAACTGTTTATCCTCCTTTATCTAGAAATATTGCTCATTCTGGTGGTTCTGTTGATTTAGCTATTTTTTCTTTACATTTAGCTGGTGTTTCTTCTATTTTAGGTGCAATTAATTTTATTACAACAATTATTAACATACGATGA…
>NemBar0361	KU839966	Oerstedia dorsalis	Sweden	lat-lon=58.3033333 N, 011.6236111 E	2006-05-16	Per Sundberg & Tobias Kånneby	TTAGGGCAACCTGGTTCTTTATTGGGAGATGATCAGCTTTATAATGTTATTGTTACTGCACATGCATTTGTTATAATTTTTTTTTTAGTTATACCTGTAATAATTGGAGGATTTGGAAATTGATTAGTTCCTTTGATATTAGGAGCTCCTGATATAGCTTTTCCTCGAATAAATAATATAAGATTTTGACTTTTACCTCCAGCTTTAACTCTTTTATTATTTTCTGGGGCTGTTGAAAGTGGAGTAGGAACTGGATGAACTGTTTATCCTCCTTTATCTAGAAATATTGCTCATTCTGGTGGTTCTGTTGATTTAGCTATTTTTTCTTTACATTTAGCTGGTGTTTCTTCTATTTTAGGTGCAATTAATTTTATTACAACAATTATTAACATACGATGA…
>NemBar0362	KU839967	Oerstedia dorsalis	Sweden	lat-lon=58.2802778 N, 011.6527778 E	2006-05-16	Per Sundberg & Tobias Kånneby	TTAGGGCAACCTGGTTCTTTATTGGGAGATGATCAGCTTTACAACGTTATTGTTACTGCACATGCATTTGTTATAATTTTTTTTTTAGTTATACCTGTAATAATTGGAGGATTTGGAAATTGATTAGTTCCTTTGATATTAGGAGCTCCTGATATAGCTTTTCCTCGAATAAATAATATAAGATTTTGACTTTTACCTCCAGCTTTAACTCTTTTATTGTTTTCTGGGGCTGTTGAAAGTGGAGTAGGAACTGGATGAACTGTTTATCCTCCTTTATCTAGAAATATTGCTCATTCTGGTGGTTCTGTTGATTTAGCTATTTTTTCTTTACATTTAGCTGGTGTTTCTTCTATTTTAGGTGCAATTAATTTTATTACAACAATTATTAACATACGATGA…
>NemBar0363	KU839968	Oerstedia striata	Sweden	lat-lon=58.2802778 N, 011.6527778 E	2006-05-16	Per Sundberg & Tobias Kånneby	TTAGGGCAACCTGGTTCTTTATTGGGAGATGATCAGCTTTATAATGTTATTGTTACTGCACATGCATTTGTTATAATTTTTTTTTTAGTTATACCTGTAATAATTGGAGGATTTGGAAATTGATTAGTTCCTTTGATATTAGGAGCTCCTGATATAGCTTTTCCTCGAATAAATAATATAAGATTTTGACTTTTACCTCCAGCTTTAACTCTTTTATTATTTTCTGGGGCTGTTGAAAGTGGAGTAGGAACTGGATGAACTGTTTATCCTCCTTTATCTAGAAATATTGCTCATTCTGGTGGTTCTGTTGATTTAGCTATTTTTTCTTTACATTTAGCTGGTGTTTCTTCTATTTTAGGTGCAATTAATTTTATTACAACAATTATTAACATACGATGA…
>NemBar0365	KU839969	Lineus bilineatus	Sweden	lat-lon=58.2802778 N, 011.6527778 E	2006-05-16	Per Sundberg & Tobias Kånneby	TTGGGACAGCCCGGGGCGTTGCTTGGTGATGATCATTTGTATAATGTGATTGTTACGGCTCACGCCTTTGTTATAATTTTTTTTTTAGTAATGCCCGTTATAATTGGCGGTTTTGGTAATTGGTTAGTTCCTTTAATGCTAGGGGCTCCGGATATGGCTTTTCCTCGGATAAACAATATAAGATTTTGATTGTTACCTCCTTCTTTAACCCTTTTGTTGGGTTCGGCTGCTGTGGAGGGGGGTGCAGGTACGGGTTGAACTGTCTATCCTCCTTTAGCAGGTAATGTTGCTCATGGGGGGGGGTCTGTTGATTTAGCTATTTTTTCTCTTCATCTTGCGGGTGTATCTTCAATTTTGGGGGCTATTAATTTTATCACTACTGTAATTAATATACGGTGG…
>NemBar0366	KU839970	Oerstedia dorsalis	Sweden	lat-lon=58.2913889 N, 011.6408333 E	2006-05-16	Per Sundberg & Tobias Kånneby	TTAGGGCAACCTGGTTCTTTATTGGGAGATGATCAGCTTTATAACGTTATTGTTACTGCACATGCATTTGTTATAATTTTTTTTTTAGTTATACCTGTAATAATTGGAGGATTTGGAAATTGATTAGTTCCTTTGATATTAGGAGCTCCTGATATAGCTTTTCCTCGAATAAATAATATAAGATTTTGACTTTTACCTCCAGCTTTAACTCTTTTATTATTTTCTGGGGCTGTTGAAAGTGGAGTAGGAACTGGATGAACTGTTTATCCTCCTTTATCTAGAAATATTGCTCATTCTGGTGGTTCTGTTGATTTAGCTATTTTTTCTTTACATTTAGCTGGTGTTTCTTCTATTTTAGGTGCAATTAATTTTATTACAACAATTATTAACATACGATGA…
>NemBar0367	KU839971	Cerebratulus fuscus	Sweden	lat-lon=58.2913889 N, 011.6408333 E	2006-05-16	Per Sundberg & Tobias Kånneby	CTAGGTCAGCCTGGTGCTTTGTTGGGCGATGATCATTTGTATAATGTTATTGTGACTGCCCATGCTTTCGTTATGATCTTTTTTTTGGTTATGCCCGTGATGATTGGGGGATTCGGGAATTGGTTAGTCCCTCTAATGTTAGGTGCGCCGGATATGGCTTTCCCTCGTATGAACAATATGAGTTTTTGGCTTCTTCCTCCTGCTCTGACTTTGTTGTTGGGTTCTGCGGCGGTTGAGGGGGGAGTTGGCACAGGTTGGACGGTGTATCCGCCTTTGGCCGGCAATGTTGCGCACGCGGGGGGGTCAGTGGATTTAGCTATTTTTTCTTTACATTTGGCTGGTGTTTCTTCTATTCTGGGGGCGATTAATTTTATCACTACGGTGGTAAATATGCGGTGG…
>NemBar0368	KU839972	Lineus bilineatus	Sweden	lat-lon=58.3033333 N, 011.6236111 E	2006-05-16	Per Sundberg & Tobias Kånneby	TTGGGACAGCCCGGGGCGTTGCTTGGTGATGATCATTTGTATAATGTGATTGTTACGGCTCACGCCTTTGTTATAATTTTTTTTTTAGTAATGCCCGTTATAATTGGCGGTTTTGGTAATTGGTTAGTTCCTTTAATGCTAGGGGCTCCGGATATGGCTTTTCCTCGGATAAACAATATAAGATTTTGATTGTTACCTCCTTCTTTAACCCTTTTGTTGGGTTCGGCTGCTGTGGAGGGGGGTGCAGGTACGGGTTGAACTGTCTATCCTCCTTTAGCAGGTAATGTTGCTCATGGGGGGGGGTCTGTTGATTTAGCTATTTTTTCTCTTCATCTTGCGGGTGTATCTTCAATTTTGGGGGCTATTAATTTTATCACTACTGTAATTAATATACGGTGG…
>NemBar0371	KU839973	Micrura fasciolata	Sweden	lat-lon=58.3577778 N, 011.5722222 E	2006-05-16	Per Sundberg & Tobias Kånneby	TTAGGGCAACCAGGGGCTTTGTTAGGTGATGATCATTTGTACAATGTTATTGTAACAGCACATGCTTTTGTCATGATTTTTTTTTTGGTTATGCCGGTTATAATTGGAGGATTTGGAAATTGGCTTGTTCCTTTAATGTTGGGTGCACCAGATATAGCTTTCCCTCGTATAAATAATATGAGTTTTTGGTTGTTGCCTCCTGCTTTAACTTTATTATTGGGATCAGCTGCGGTTGAAGGAGGAGCTGGTACTGGCTGAACAGTGTATCCTCCTCTGGCTGGAAATGTTGCGCATGCAGGTGGGTCTGTGGATTTGGCTATTTTTTCTCTTCATTTAGCCGGGGTTTCTTCTATTTTGGGGGCTATTAATTTTATTACTACAGTGGTTAATATGCGTTGA…
>NemBar0372	KU839974	Nemertopsis flavida	Sweden		2006-05-16	Per Sundberg & Tobias Kånneby	TTAGGCCAGCCTGGGGCTTTTTTAGGAGATGATCAGTTATACAATGTAATTGTTACTGCTCACGCTTTTGTTATAATCTTTTTTTTGGTTATGCCAGTAATAATTGGTGGTTTTGGGAATTGATTAGTTCCTTTAATATTAGGTGCTCCAGATATGGCTTTTCCTCGGATAAATAACATGAGATTTTGGCTATTGCCACCCTCTCTAACTCTTTTACTTTCTTCTGCTGCGGTTGAAAGTGGTGCTGGGACTGGGTGAACGGTGTATCCACCTTTATCAAGAAATTTAGCTCATGCTGGTGGTTCTGTGGATTTAGCTATTTTTTCTCTTCATTTAGCCGGTGTTTCTTCAATTTTGGGTGCTATTAATTTTATTACTACTATTATTAACATACGTTGG…
>NemBar0373	KU839975	Micrura purpurea	Sweden	lat-lon=58.2875000 N, 011.6358333 E	2006-05-16	Per Sundberg & Tobias Kånneby	TTGGGGCAGCCGGGAGCTCTGTTGGGGGATGATCATTTGTATAATGTGATCGTGACCGCGCATGCTTTTGTCATAATTTTTTTTCTTGTCATGCCTGTTATAATCGGTGGTTTTGGAAATTGACTGGTGCCTTTGATGCTCGGGGCCCCTGATATGGCTTTTCCTCGTATAAATAATATGAGTTTCTGATTGCTCCCACCGGCGTTGACTCTTCTACTTGGTTCAGCTGCTGTAGAAGGAGGTGCGGGTACAGGGTGGACGGTTTATCCTCCTTTAGCAGGTAATGTGGCCCATGCGGGGGGTTCTGTGGATCTTGCTATTTTCTCTCTTCATTTGGCGGGGGTTTCTTCTATCTTGGGAGCCATTAATTTTATTACTACTGTGGTGAATATGCGATGA…
>NemBar0375	KU839976	Raygibsonia sp.	Sweden	lat-lon=58.4327778 N, 011.5500000 E	2006-05-05	Per Sundberg & Tobias Kånneby	TTAGGGCAGCCTGGTGCTTTTTTAGGAGATGATCAGTTGTATAATGTTATTGTAACTGCTCATGCTTTTGTTATGATTTTTTTTTTAGTAATGCCTGTTATAATTGGTGGGTTTGGGAATTGGCTAGTTCCTTTAATGTTAGGGGCGCCAGATATGGCTTTTCCTCGGATGAATAATATAAGGTTTTGGTTGTTGCCACCTTCTTTAACTCTTTTGCTTTCTTCTGGTGCTGTGGAGAGTGGGGCTGGTACTGGGTGAACTGTTTACCCTCCTCTATCTAGGAATGTTGCTCATGCTGGTGGTTCTGTTGATTTAGCTATTTTTTCTCTTCATCTTGCTGGAGTTTCATCAATTTTAGGTGCAATTAATTTTATTACTACTATTATTAATATGCGTTGG…
>NemBar0376	KU839977	Raygibsonia sp.	Sweden			Per Sundberg & Tobias Kånneby	TTAGGGCAGCCTGGTGCTTTTTTAGGAGATGATCAGTTGTATAATGTTATTGTAACTGCTCATGCTTTTGTTATGATTTTTTTTTTAGTAATGCCTGTTATAATTGGTGGGTTTGGGAATTGGCTAGTTCCTTTAATGTTAGGGGCGCCAGATATGGCTTTTCCTCGGATGAATAATATAAGGTTTTGGTTGTTGCCACCTTCTTTAACTCTTTTGCTTTCTTCTGGTGCTGTGGAGAGTGGGGCTGGTACTGGGTGAACTGTTTACCCTCCTCTATCTAGGAATGTTGCTCATGCTGGTGGTTCTGTTGATTTAGCTATTTTTTCTCTTCATCTTGCTGGAGTTTCATCAATTTTAGGTGCAATTAATTTTATTACTACTATTATTAATATGCGTTGG…
>NemBar0377	KU839978	Raygibsonia sp.	Sweden		2006-05-10	Per Sundberg & Tobias Kånneby	TTAGGGCAGCCTGGTGCTTTTTTAGGAGATGATCAGTTGTATAATGTTATTGTAACTGCTCATGCTTTTGTTATGATTTTTTTTTTAGTAATGCCTGTTATAATTGGTGGGTTTGGGAATTGGCTAGTTCCTTTAATGTTAGGGGCGCCAGATATGGCTTTTCCTCGGATGAATAATATAAGGTTTTGGTTGTTGCCACCTTCTTTAACTCTTTTGCTTTCTTCTGGTGCTGTGGAGAGTGGGGCTGGTACTGGGTGAACTGTTTACCCTCCTCTATCTAGGAATGTTGCTCATGCTGGTGGTTCTGTTGATTTAGCTATTTTTTCTCTTCATCTTGCTGGAGTTTCATCAATTTTAGGTGCAATTAATTTTATTACTACTATTATTAATATGCGTTGG…
>NemBar0378	KU839979	Emplectonema gracile	Sweden			Per Sundberg & Tobias Kånneby	CTCGGGCAGCCGGGCGCCCTTCTAGGTGATGATCAACTATATAACGTTATTGTTACCGCTCATGCTTTTGTCATAATTTTTTTTCTGGTTATACCTGTAATAATTGGTGGTTTTGGAAATTGGTTAGTTCCTTTAATGTTAGGTGCTCCTGACATAGCTTTTCCTCGGATAAATAATATGAGATTCTGGCTGCTTCCGCCTGCTCTTGTGTTGCTTTTGTCTTCTGGGGCTGTGGAAAGCGGAGCTGGTACTGGTTGAACTGTTTACCCTCCTTTGTCAAGTAATGTTGCTCACGCTGGAGGTTCAGTAGACCTAGCTATTTTTTCTTTACATTTAGCTGGAGTTTCTTCTATTTTAGGGGCTATTAATTTTATTACTACAATTGTAAACATGCGTTGA…
>NemBar0380	KU839980	Micrura purpurea	Sweden		2006-08-08	Per Sundberg & Tobias Kånneby	TTGGGGCAGCCGGGAGCTCTGTTGGGGGATGATCATCTGTATAATGTGATCGTGACCGCGCATGCTTTTGTTATAATTTTTTTTCTTGTCATGCCTGTTATAATCGGTGGTTTTGGAAATTGACTGGTGCCTTTGATGCTCGGGGCCCCTGATATGGCTTTTCCTCGTATAAATAATATGAGTTTCTGATTGCTTCCACCGGCGTTGACTCTTCTACTTGGTTCAGCTGCTGTAGAAGGAGGTGCGGGTACAGGGTGGACGGTTTATCCTCCTTTAGCAGGTAATGTGGCTCATGCGGGGGCTTCTGTGGATCTTGCTATTTTCTCTCTTCATTTGGCGGGGGTTTCTTCTATCTTGGGAGCCATTAATTTTATTACTACTGTGGTGAATATGCGATGA…
>NemBar0383	KU839981	Nipponemertes pulcher	Sweden		2006-08-08	Per Sundberg & Tobias Kånneby	TTAGGGCAGCCAGGTGCTTTATTAGGGGATGATCAATTATATAATGTTATTGTAACTGCTCATGCCTTTGTTATAATTTTTTTTTTAGTTATACCTGTAATAATTGGTGGTTTTGGAAATTGGTTAGTTCCATTAATATTAGGAGCTCCTGATATGGCTTTTCCTCGAATAAATAATATAAGATTTTGATTGTTACCACCTTCTTTAACTTTATTGTTATTTTCTGCTGCTGTTGAGAGTGGTGCTGGAACTGGGTGGACTGTCTATCCTCCTTTGTCTAGAAATATTGCACATGCTGGTGGCTCTGTAGATCTTGCTATTTTTTCTCTTCATCTTGCTGGAGTATCTTCTATTTTAGGTGCTATTAATTTTATTACTACTATTATTAATATACGATGG…
>NemBar0388	KU839982	Lineus bilineatus	Sweden		2006-08-08	Per Sundberg & Tobias Kånneby	TTGGGACAGCCCGGGGCGTTGCTTGGTGATGATCATTTGTATAATGTGATTGTTACGGCTCACGCCTTTGTTATAATTTTTTTTTTAGTAATGCCCGTTATAATTGGCGGTTTTGGTAATTGGTTAGTTCCTTTAATGCTAGGGGCTCCGGATATGGCTTTTCCTCGGATAAACAATATAAGATTTTGATTGTTACCTCCTTCTTTAACCCTTTTGTTGGGTTCGGCTGCTGTGGAGGGGGGTGCAGGTACGGGTTGAACTGTCTATCCTCCTTTAGCAGGTAATGTTGCTCATGGGGGGGGGTCTGTTGATTTAGCTATTTTTTCTCTTCATCTTGCGGGTGTATCTTCAATTTTGGGGGCTATTAATTTTATCACTACTGTAATTAATATACGGTGG…
>NemBar0389	KU839983	Micrura fasciolata	Sweden		2006-08-08	Per Sundberg & Tobias Kånneby	TTAGGGCAACCAGGGGCTTTGTTAGGTGATGATCATTTGTACAATGTTATTGTAACAGCACATGCTTTTGTCATGATTTTTTTTTTGGTTATGCCGGTTATAATTGGAGGATTTGGAAATTGGCTTGTTCCTTTAATGTTGGGTGCACCAGATATAGCTTTCCCTCGTATAAATAATATGAGTTTTTGGTTGTTGCCTCCTGCTTTAACTTTATTATTGGGATCAGCTGCGGTTGAAGGAGGAGCTGGTACTGGCTGAACAGTGTATCCTCCTCTGGCTGGAAATGTTGCGCATGCAGGTGGGTCTGTGGATTTGGCTATTTTTTCTCTTCATTTAGCCGGGGTTTCTTCTATTTTGGGGGCTATTAATTTTATTACTACAGTGGTTAATATGCGTTGA…
>NemBar0390	KU839984	Lineus bilineatus	Sweden	lat-lon=59.0575000 N, 011.3400000 E	2006-08-08	Per Sundberg & Tobias Kånneby	TTGGGACAGCCCGGGGCGTTGCTTGGTGATGATCATTTGTATAATGTGATTGTTACGGCTCACGCCTTTGTTATAATTTTTTTTTTAGTAATGCCCGTTATAATTGGCGGTTTTGGTAATTGGTTAGTTCCTTTAATGCTAGGGGCTCCGGATATGGCTTTTCCTCGGATAAACAATATAAGATTTTGATTGTTACCTCCTTCTTTAACCCTTTTGTTGGGTTCGGCTGCTGTGGAGGGGGGTGCAGGTACGGGTTGAACTGTCTATCCTCCTTTAGCAGGTAATGTTGCTCATGGGGGGGGGTCTGTTGATTTAGCTATTTTTTCTCTTCATCTTGCGGGTGTATCTTCAATTTTGGGGGCTATTAATTTTATCACTACTGTAATTAATATACGGTGG…
>NemBar0392	KU839985	Micrura purpurea	Sweden	lat-lon=59.0575000 N, 011.3400000 E	2006-08-08	Per Sundberg & Tobias Kånneby	TTGGGGCAGCCGGGAGCTCTGTTGGGGGATGATCATCTGTATAATGTGATCGTGACCGCGCATGCTTTTGTCATAATTTTTTTTCTTGTCATGCCTGTTATAATCGGTGGTTTTGGAAATTGACTGGTGCCTTTGATGCTCGGGGCCCCTGATATGGCTTTTCCTCGTATAAATAATATGAGTTTCTGATTGCTTCCACCGGCGTTGACTCTTCTACTTGGTTCAGCTGCTGTAGAAGGAGGTGCGGGTACAGGGTGGACGGTTTATCCTCCTTTAGCAGGTAATGTGGCCCATGCGGGGGGTTCTGTGGATCTTGCTATTTTCTCTCTTCATTTGGCGGGGGTTTCTTCTATCTTGGGAGCCATTAATTTTATTACTACTGTGGTGAATATGCGATGA…
>NemBar0395	KU839986	Lineus bilineatus	Sweden	lat-lon=59.0575000 N, 011.3400000 E	2006-08-08	Per Sundberg & Tobias Kånneby	TTGGGACAGCCCGGGGCGTTGCTTGGTGATGATCATTTGTATAATGTGATTGTTACGGCTCACGCCTTTGTTATAATTTTTTTTTTAGTAATGCCCGTTATAATTGGCGGTTTTGGTAATTGGTTAGTTCCTTTAATGCTAGGGGCTCCGGATATGGCTTTTCCTCGGATAAACAATATAAGATTTTGATTGTTACCTCCTTCTTTAACCCTTTTGTTGGGTTCGGCTGCTGTGGAGGGGGGTGCAGGTACGGGTTGAACTGTCTATCCTCCTTTAGCAGGTAATGTTGCTCATGGGGGGGGGTCTGTTGATTTAGCTATTTTTTCTCTTCATCTTGCGGGTGTATCTTCAATTTTGGGGGCTATTAATTTTATCACTACTGTAATTAATATACGGTGG…
>NemBar0396	KU839987	Cephalothrix rufifrons	Sweden	lat-lon=59.0491667 N, 011.3947222 E	2006-08-08	Per Sundberg & Tobias Kånneby	TTAGGTCAACCTGGGGCTTTATTAGGTGATGATCAATTATATAATGTAATTGTAACTGCACATGCTTTTGTAATAATTTTTTTTTTAGTAATACCAGTTATAATTGGAGGATTTGGAAATTGGTTAGTTCCTTTGATGTTAGGGGCTCCAGATATGGCTTTTCCTCGAATGAATAATATAAGTTTTTGGTTACTACCCCCGGCTTTGACTTTATTATTAGCTTCAGGGGCTGTTGAGAGAGGAGTAGGTACAGGTTGGACTGTTTACCCTCCTCTTTCAGGAAATTTAGCTCATGCTGGAGGATCTGTTGATCTTGCTATTTTTTCTCTTCATTTGGCCGGAGTTTCATCCATTTTAGGTGCTATTAATTTTATTACTACTATTATTAATATGCGTTGG…
>NemBar0397	KU839988	Cephalothrix rufifrons	Sweden	lat-lon=59.0491667 N, 011.3947222 E	2006-08-08	Per Sundberg & Tobias Kånneby	TTAGGTCAACCTGGGGCTTTATTAGGTGATGATCAATTATATAATGTAATTGTAACTGCACATGCTTTTGTAATAATTTTTTTTTTAGTAATACCAGTTATAATTGGAGGATTTGGAAATTGGTTAGTTCCTTTGATGTTAGGGGCTCCAGATATGGCTTTTCCTCGAATGAATAATATAAGTTTTTGGTTACTACCCCCGGCTTTGACTTTATTATTAGCTTCAGGGGCTGTTGAGAGAGGAGTAGGTACAGGTTGGACTGTTTACCCTCCTCTTTCAGGAAATTTAGCTCATGCTGGAGGATCTGTTGATCTTGCTATTTTTTCTCTTCATTTGGCCGGAGTTTCGTCCATTTTAGGTGCTATTAATTTTATTACTACTATTATTAATATGCGTTGG…
>NemBar0398	KU839989	Cephalothrix rufifrons	Sweden	lat-lon=59.0491667 N, 011.3947222 E	2006-08-08	Per Sundberg & Tobias Kånneby	TTAGGTCAACCTGGGGCTTTATTAGGTGATGATCAATTATATAATGTAATTGTAACTGCACATGCTTTTGTAATAATTTTTTTTTTAGTAATACCAGTTATAATTGGAGGATTTGGAAATTGGTTAGTTCCTTTGATGTTAGGGGCTCCAGATATGGCTTTTCCTCGAATGAATAATATAAGTTTTTGGTTACTACCCCCGGCTTTGACTTTATTATTAGCTTCAGGGGCTGTTGAGAGAGGAGTAGGTACAGGTTGGACTGTTTACCCTCCTCTTTCAGGAAATTTAGCTCATGCTGGAGGATCTGTTGATCTTGCTATTTTTTCTCTTCATTTGGCCGGAGTTTCATCCATTTTAGGTGCTATTAATTTTATTACTACTATTATTAATATGCGTTGG…
>NemBar0399	KU839990	Micrura purpurea	Sweden	lat-lon=59.0491667 N, 011.3947222 E	2006-08-08	Per Sundberg & Tobias Kånneby	TTGGGGCAGCCGGGAGCTCTGTTGGGGGATGATCATCTGTATAATGTGATCGTGACCGCGCATGCTTTTGTCATAATTTTTTTTCTTGTCATGCCTGTTATAATCGGTGGTTTTGGAAATTGACTGGTGCCTTTGATGCTCGGGGCCCCTGATATGGCTTTTCCTCGTATAAATAATATGAGTTTCTGATTGCTTCCACCGGCGTTGACTCTTCTACTTGGTTCAGCTGCTGTAGAAGGAGGTGCGGGTACAGGGTGGACGGTTTATCCTCCTTTAGCAGGTAATGTGGCCCATGCGGGGGGCTCTGTGGATCTTGCTATTTTCTCTCTTCATTTGGCGGGGGTTTCTTCTATCTTGGGAGCCATTAATTTTATTACTACTGTGGTGAATATGCGATGA…
>NemBar0400	KU839991	Emplectonema gracile	Sweden	lat-lon=59.0491667 N, 011.3947222 E	2006-08-08	Per Sundberg & Tobias Kånneby	CTCGGGCAGCCGGGCGCCCTTCTAGGTGATGATCAACTATATAACGTTATTGTTACCGCTCATGCTTTTGTCATAATTTTTTTTCTGGTTATACCTGTAATAATTGGTGGTTTTGGAAATTGGTTAGTTCCTTTAATGTTAGGTGCTCCTGACATAGCTTTTCCTCGGATAAATAATATGAGATTCTGGCTGCTTCCGCCTGCTCTTGTGTTGCTTTTGTCTTCTGGGGCTGTGGAAAGCGGAGCTGGTACTGGTTGAACTGTTTACCCTCCTTTGTCAAGTAATGTTGCTCACGCTGGAGGTTCAGTAGACCTAGCTATTTTTTCTTTACATTTAGCTGGAGTTTCTTCTATTTTAGGGGCTATTAATTTTATTACTACAATTGTAAACATGCGTTGA…
>NemBar0401	KU839992	Emplectonema gracile	Sweden	lat-lon=59.0491667 N, 011.3947222 E	2006-08-08	Per Sundberg & Tobias Kånneby	CTCGGGCAGCCGGGCGCCCTTCTAGGTGATGATCAACTATATAACGTTATTGTTACCGCTCATGCTTTTGTCATAATTTTTTTTCTGGTTATACCTGTAATAATTGGTGGTTTTGGAAATTGGTTAGTTCCTTTAATGTTAGGTGCTCCTGACATAGCTTTTCCTCGGATAAATAATATGAGATTCTGGCTGCTTCCGCCTGCTCTTGTGTTGCTTTTGTCTTCTGGGGCTGTGGAAAGCGGAGCTGGTACTGGTTGAACTGTTTACCCTCCTTTGTCAAGTAATGTTGCTCACGCTGGAGGTTCAGTAGACCTAGCTATTTTTTCTTTACATTTAGCTGGAGTTTCTTCTATTTTAGGGGCTATTAATTTTATTACCACAATTGTAAACATGCGTTGA…
>NemBar0402	KU839993	Emplectonema gracile	Sweden	lat-lon=59.0800000 N, 011.1602778 E	2006-08-08	Per Sundberg & Tobias Kånneby	CTCGGGCAGCCGGGCGCCCTTCTAGGTGATGATCAACTATATAACGTTATTGTCACCGCTCATGCTTTTGTCATAATTTTTTTTCGGGTTATACCTGTAATAATTGGTGGTTTTGGAAATTGGTTAGTTCCTTTAATGTTAGGTGCTCCTGACATAGCTTTTCCTCGGATAAATAATATGAGATTCTGGCTGCTTCCGCCTGCTCTTGTGTTGCTTTTGTCTTCTGGGGCTGTGGAAAGCGGAGCTGGTACTGGTTGAACTGTTTACCCTCCTTTGTCAAGTAATGTTGCTCACGCTGGAGGTTCAGTAGACCTAGCTATTTTTTCTTTACATTTAGCTGGAGTTTCTTCTATTTTAGGGGCTATTAATTTTATTACTACAATTGTAAACATGCGTTGA…
>NemBar0403	KU839994	Emplectonema gracile	Sweden	lat-lon=59.0800000 N, 011.1602778 E	2006-08-08	Per Sundberg & Tobias Kånneby	CTCGGGCAGCCGGGCGCCCTTCTAGGTGATGATCAACTATATAACGTTATTGTTACCGCTCATGCTTTTGTCATAATTTTTTTTCTGGTTATACCTGTAATAATTGGTGGTTTTGGAAATTGGTTAGTTCCTTTAATGTTAGGTGCTCCTGACATAGCTTTTCCTCGGATAAATAATATGAGATTCTGGCTGCTTCCGCCTGCTCTTGTGTTGCTTTTGTCTTCTGGGGCTGTGGAAAGCGGAGCTGGTACTGGTTGAACTGTTTACCCTCCTTTGTCAAGTAATGTTGCTCACGCTGGAGGTTCAGTAGACCTAGCTATTTTTTCTTTACATTTAGCTGGAGTTTCTTCTATTTTAGGGGCTATTAATTTTATTACTACAATTGTAAACATGCGTTGA…
>NemBar0404	KU839995	Emplectonema gracile	Sweden	lat-lon=59.0800000 N, 011.1602778 E	2006-08-08	Per Sundberg & Tobias Kånneby	CTCGGGCAGCCGGGCGCCCTTCTAGGTGATGATCAACTATATAACGTTATTGTTACCGCTCATGCTTTTGTCATAATTTTTTTTCTGGTTATACCTGTAATAATTGGTGGTTTTGGAAATTGGTTAGTTCCTTTAATGTTAGGTGCTCCTGACATAGCTTTTCCTCGGATAAATAATATGAGATTCTGGCTGCTTCCGCCTGCTCTTGTGTTGCTTTTGTCTTCTGGGGCTGTGGAAAGCGGAGCTGGTACTGGTTGAACTGTTTATCCTCCTTTGTCAAGTAATGTTGCTCACGCTGGAGGTTCAGTAGACCTAGCTATTTTTTCTTTACATTTAGCTGGAGTTTCTTCTATTTTAGGGGCTATTAATTTTATTACTACAATTGTAAACATGCGTTGA…
>NemBar0407	KU839996	Lineus ruber	Sweden	lat-lon=59.0800000 N, 011.1602778 E	2006-08-08	Per Sundberg & Tobias Kånneby	TTGGGGCAGCCCGGGGCGTTGTTAGGGGATGATCATTTGTATAATGTGATTGTGACTGCACATGCTTTTGTTATAATTTTTTTTTTAGTTATACCTGTGATGATTGGGGGGTTTGGGAATTGGCTTGTTCCGTTAATGTTGGGGGCGCCAGATATGGCTTTTCCTCGTATAAATAATATAAGGTTTTGGTTGCTCCCTCCTGCTTTGACTTTGCTTTTGGGCTCTGCTGCAGTTGAGGGGGGGGCGGGGACTGGCTGAACGGTTTACCCTCCTTTAGCTGGGAATGTTGCTCATGCTGGTGGTTCTGTAGATTTAGCTATTTTTTCTTTGCATCTTGCTGGGGTTTCTTCTATTTTAGGTGCTATTAATTTTATTACTACAATTGTAAACATGCGGTGG…
>NemBar0410	KU839997	Lineus ruber	Sweden	lat-lon=59.0522222 N, 011.3550000 E	2006-08-08	Per Sundberg & Tobias Kånneby	TTGGGGCAGCCCGGGGCGTTGTTAGGGGATGATCATTTGTATAATGTGATTGTGACTGCACATGCTTTTGTTATAATTTTTTTTTTAGTTATACCTGTGATGATTGGGGGGTTTGGGAATTGGCTTGTTCCGTTAATGTTGGGGGCGCCAGATATGGCTTTTCCTCGTATAAATAATATAAGGTTTTGGTTGCTCCCTCCTGCTTTGACTTTGCTTTTGGGCTCTGCTGCAGTTGAGGGGGGGGCGGGGACTGGCTGAACGGTTTACCCTCCTTTAGCTGGGAATGTTGCTCATGCTGGTGGTTCTGTAGATTTAGCTATTTTTTCTTTGCATCTTGCTGGGGTTTCTTCTATTTTAGGTGCTATTAATTTTATTACTACAATTGTAAACATGCGGTGG…
>NemBar0411	KU839998	Lineus ruber	Sweden	lat-lon=59.0575000 N, 011.3400000 E	2006-08-08	Per Sundberg & Tobias Kånneby	TTGGGGCAGCCCGGGGCGTTGTTAGGGGATGATCATTTGTATAATGTGATTGTGACTGCACATGCTTTTGTTATAATTTTTTTTTTAGTTATACCTGTGATGATTGGGGGGTTTGGGAATTGGCTTGTTCCGTTAATGTTGGGGGCGCCAGATATGGCTTTTCCTCGTATAAATAATATAAGGTTTTGGTTGCTCCCTCCTGCTTTGACTTTGCTTTTGGGCTCTGCTGCAGTTGAGGGGGGGGCGGGGACTGGCTGAACGGTTTACCCTCCTTTAGCTGGGAATGTTGCTCATGCTGGTGGTTCTGTAGATTTAGCTATTTTTTCTTTGCATCTTGCTGGGGTTTCTTCTATTTTAGGTGCTATTAATTTTATTACTACAATTGTAAACATGCGGTGG…
>NemBar0414	KU839999	Lineus ruber	Sweden	lat-lon=59.0575000 N, 011.3400000 E	2006-08-08	Per Sundberg & Tobias Kånneby	CTAGGGCAGCCTGGGGCGCTGTTAGGAGATGATCATTTATATAATGTAATTGTGACTGCGCATGCCTTTGTTATGATTTTTTTTTTGGTTAKACCTGTGATGATTGGGGGATTTGGAAATTGGCTTGTTCCTTTAATATTAGGAGCTCCAGATATGGCTTTTCCTCGTATGAATAACATAAGATTTTGGTTGCTTCCTCCTGCTTTAACTTTACTTTTGGGGTCAGCTGCAGTTGAGGGGGGAGCTGGGACTGGTTGAACGGTATATCCTCCTTTGGCCGGTAATGTCGCGCATGCTGGTGGTTCCGTAGACTTAGCTATTTTTTCTTTACACCTTGCTGGTGTATCTTCTATTTTAGGAGCTATTAATTTTATTACTACAATTGTAAATATGCGGTGG…
>NemBar0415	KU840000	Lineus ruber	Sweden	lat-lon=59.0575000 N, 011.3400000 E	2006-08-08	Per Sundberg & Tobias Kånneby	CTAGGGCAGCCTGGGGCGCTGTTAGGAGATGATCATTTATATAATGTAATTGTGACTGCGCATGCCTTTGTTATGATTTTTTTTTTGGTTATACCTGTGATGATTGGGGGATTTGGAAATTGGCTTGTTCCTTTAATATTAGGAGCTCCAGATATGGCTTTTCCTCGTATGAATAACATAAGATTTTGGTTGCTTCCTCCTGCTTTAACTTTACTTTTGGGGTCAGCTGCAGTTGAGGGGGGAGCTGGGACTGGTTGAACGGTATATCCTCCTTTGGCCGGTAATGTCGCGCATGCTGGTGGTTCCGTAGATTTAGCTATTTTTTCTTTACACCTTGCTGGTGTATCTTCTATTTTAGGAGCTATTAATTTTATTACTACAATTGTAAATATGCGGTGG…
>NemBar0416	KU840001	Cephalothrix rufifrons	Sweden	lat-lon=59.0575000 N, 011.3400000 E	2006-08-08	Per Sundberg & Tobias Kånneby	TTAGGTCAACCTGGGGCTTTATTAGGTGATGATCAATTATATAATGTAATTGTAACTGCACATGCTTTTGTAATAATTTTTTTTTTAGTAATACCAGTTATAATTGGAGGATTTGGAAATTGGTTAGTTCCTTTGATGTTAGGGGCTCCAGATATGGCTTTTCCTCGAATGAATAATATAAGTTTTTGGTTACTACCCCCGGCTTTGACTTTATTATTAGCTTCAGGGGCTGTTGAGAGAGGAGTAGGTACAGGTTGGACTGTTTACCCTCCTCTTTCAGGAAATTTAGCTCATGCTGGAGGATCTGTTGATCTTGCTATTTTTTCTCTTCATTTGGCCGGAGTTTCATCCATTTTAGGTGCTATTAATTTTATTACTACTATTATTAATATGCGTTGG…
>NemBar0417	KU840002	Cephalothrix rufifrons	Sweden	lat-lon=59.0575000 N, 011.3400000 E	2006-08-08	Per Sundberg & Tobias Kånneby	TTAGGTCAACCTGGGGCTTTATTAGGTGATGATCAATTATATAATGTAATTGTAACTGCACATGCTTTTGTAATAATTTTTTTTTTAGTAATACCAGTTATAATTGGAGGATTTGGAAATTGGTTAGTTCCTTTGATGTTAGGGGCTCCAGATATGGCTTTTCCTCGAATGAATAATATAAGTTTTTGGTTACTACCCCCGGCTTTGACTTTATTATTAGCTTCAGGGGCTGTTGAGAGAGGAGTAGGTACAGGTTGGACTGTTTACCCTCCTCTTTCAGGAAATTTAGCTCATGCTGGAGGATCTGTTGATCTTGCTATTTTTTCTCTTCATTTGGCCGGAGTTTCATCCATTTTAGGTGCTATTAATTTTATTACTACTATTATTAATATGCGTTGG…
>NemBar0418	KU840003	Cephalothrix rufifrons	Sweden	lat-lon=59.0575000 N, 011.3400000 E	2006-08-08	Per Sundberg & Tobias Kånneby	TTAGGTCAACCTGGGGCTTTATTAGGTGATGATCAATTATATAATGTAATTGTAACTGCACATGCTTTTGTAATAATTTTTTTTTTAGTAATACCAGTTATAATTGGAGGATTTGGAAATTGGTTAGTTCCTTTGATGTTAGGGGCTCCAGATATGGCTTTTCCTCGAATGAATAATATAAGTTTTTGGTTACTACCCCCGGCTTTGACTTTATTATTAGCTTCAGGGGCTGTTGAGAGAGGAGTAGGTACAGGTTGGACTGTTTACCCTCCTCTTTCAGGAAATTTAGCTCATGCTGGAGGATCTGTTGATCTTGCTATTTTTTCTCTTCATTTGGCCGGAGTTTCATCCATTTTAGGTGCTATTAATTTTATTACTACTATTATTAATATGCGTTGG…
>NemBar0419	KU840004	Cephalothrix rufifrons	Sweden	lat-lon=59.0575000 N, 011.3400000 E	2006-08-08	Per Sundberg & Tobias Kånneby	TTAGGTCAACCTGGGGCTTTATTAGGTGATGATCAATTATATAATGTAATTGTAACTGCACATGCTTTTGTAATAATTTTTTTTTTAGTAATACCAGTTATAATTGGAGGATTTGGAAATTGGTTAGTTCCTTTGATGTTAGGGGCTCCAGATATGGCTTTTCCTCGAATGAATAATATAAGTTTTTGGTTACTACCCCCGGCTTTGACTTTATTATTAGCTTCAGGGGCTGTTGAGAGAGGAGTAGGTACAGGTTGGACTATTTACCCTCCTCTTTCAGGAAATTTAGCTCATGCTGGAGGATCTGTTGATCTTGCTATTTTTTCTCTTCATTTGGCCGGAGTTTCATCCATTTTAGGTGCTATTAATTTTATTACTACTATTATTAATATGCGTTGG…
>NemBar0420	KU840005	Cephalothrix rufifrons	Sweden	lat-lon=59.0575000 N, 011.3400000 E	2006-08-08	Per Sundberg & Tobias Kånneby	TTAGGTCAACCTGGGGCTTTATTAGGTGATGATCAATTATATAATGTAATTGTAACTGCACATGCTTTTGTAATAATTTTTTTTTTAGTAATACCAGTTATAATTGGAGGATTTGGAAATTGGTTAGTTCCTTTGATGTTAGGGGCTCCAGATATGGCTTTTCCTCGAATGAATAATATAAGTTTTTGGTTACTACCCCCGGCTTTGACTTTATTATTAGCTTCAGGGGCTGTTGAGAGAGGAGTAGGTACAGGTTGGACTGTTTACCCTCCTCTTTCAGGAAATTTAGCTCATGCTGGAGGATCTGTTGATCTTGCTATTTTTTCTCTTCATTTGGCCGGAGTTTCATCCATTTTAGGTGCTATTAATTTTATTACTACTATTATTAATATGCGTTGG…
>NemBar0421	KU840006	Cephalothrix rufifrons	Sweden	lat-lon=59.0575000 N, 011.3400000 E	2006-08-08	Per Sundberg & Tobias Kånneby	TTAGGTCAACCTGGGGCTTTATTAGGTGATGATCAATTATATAATGTAATTGTAACTGCACATGCTTTTGTAATAATTTTTTTTTTAGTAATACCAGTCATAATTGGAGGATTTGGAAATTGGTTAGTTCCTTTGATGTTAGGGGCTCCAGATATGGCTTTTCCTCGAATGAATAATATAAGTTTTTGGTTACTACCCCCGGCTTTGACTTTATTATTAGCTTCAGGGGCTGTTGAGAGAGGAGTAGGTACAGGTTGGACTGTTTACCCTCCTCTTTCAGGAAATTTAGCTCATGCTGGAGGATCTGTTGATCTTGCTATTTTTTCTCTTCATTTGGCCGGAGTTTCATCCATTTTAGGTGCTATTAATTTTATTACTACTATTATTAATATGCGTTGG…
>NemBar0422	KU840007	Cephalothrix rufifrons	Sweden	lat-lon=59.0575000 N, 011.3400000 E	2006-08-08	Per Sundberg & Tobias Kånneby	TTAGGTCAACCTGGGGCTTTATTAGGTGATGATCAATTATATAATGTAATTGTAACTGCACATGCTTTTGTAATAATTTTTTTTTTAGTAATACCAGTTATAATTGGAGGATTTGGAAATTGGTTAGTTCCTTTGATGTTAGGGGCTCCAGATATGGCTTTTCCTCGAATGAATAATATAAGTTTTTGGTTACTACCCCCGGCTTTGACTTTATTATTAGCTTCAGGGGCTGTTGAGAGAGGAGTAGGTACAGGTTGGACTGTTTACCCTCCTCTTTCAGGAAATTTAGCTCATGCTGGAGGATCTGTTGATCTTGCTATTTTTTCTCTTCATTTGGCCGGAGTTTCATCCATTTTAGGTGCTATTAATTTTATTACTACTATTATTAATATGCGTTGG…
>NemBar0423	KU840008	Cephalothrix rufifrons	Sweden	lat-lon=59.0038889 N, 011.3600000 E	2006-08-08	Per Sundberg & Tobias Kånneby	TTAGGTCAACCTGGGGCTTTATTAGGTGATGATCAATTATATAATGTAATTGTAACTGCACATGCTTTTGTAATAATTTTTTTTTTAGTAATACCAGTTATAATTGGAGGATTTGGAAATTGGTTAGTTCCTTTGATGTTAGGGGCTCCAGATATGGCTTTTCCTCGAATGAATAATATAAGTTTTTGGTTACTACCCCCGGCTTTGACTTTACTATTAGCTTCAGGGGCTGTTGAGAGAGGAGTAGGTACAGGTTGGACTGTTTACCCTCCTCTTTCAGGAAATTTAGCTCATGCTGGAGGATCTGTTGATCTTGCTATTTTTTCTCTTCATTTGGCCGGAGTTTCATCCATTTTAGGTGCTATTAATTTTATTACTACTATTATTAATATGCGTTGG…
>NemBar0424	KU840009	Cephalothrix rufifrons	Sweden	lat-lon=59.0038889 N, 011.3600000 E	2006-08-08	Per Sundberg & Tobias Kånneby	TTAGGTCAACCTGGGGCTTTATTAGGTGATGATCAATTATATAATGTAATTGTAACTGCACATGCTTTTGTAATAATTTTTTTTTTAGTAATACCAGTTATAATTGGAGGATTTGGAAATTGGTTAGTTCCTTTGATGTTAGGGGCTCCAGATATGGCTTTTCCTCGAATGAATAATATAAGTTTTTGGTTACTACCCCCGGCTTTGACTTTATTATTAGCTTCAGGGGCTGTTGAGAGAGGAGTAGGTACAGGTTGGACTGTTTACCCTCCTCTTTCAGGAAATTTAGCTCATGCTGGAGGATCTGTTGATCTTGCTATTTTTTCTCTTCATTTGGCCGGAGTTTCATCCATTTTAGGTGCTATTAATTTTATTACTACTATTATTAATATGCGTTGG…
>NemBar0425	KU840010	Cephalothrix rufifrons	Sweden	lat-lon=59.0038889 N, 011.3600000 E	2006-08-08	Per Sundberg & Tobias Kånneby	TTAGGTCAACCTGGGGCTTTATTAGGTGATGATCAATTATATAATGTAATTGTAACTGCACATGCTTTTGTAATAATTTTTTTTTTAGTAATACCAGTTATAATTGGAGGATTTGGAAATTGGTTAGTTCCTTTGATGTTAGGGGCTCCAGATATGGCTTTTCCTCGAATGAATAATATAAGTTTTTGGTTACTACCCCCGGCTTTGACTTTATTATTAGCTTCAGGGGCTGTTGAGAGAGGAGTAGGTACAGGTTGGACTGTTTACCCTCCTCTTTCAGGAAATTTAGCTCATGCTGGAGGATCTGTTGATCTTGCTATTTTTTCTCTTCATTTGGCCGGAGTTTCATCCATTTTAGGTGCTATTAATTTTATTACTACTATTATTAATATGCGTTGG…
>NemBar0426	KU840011	Micrura purpurea	Sweden	lat-lon=59.0038889 N, 011.3600000 E	2006-08-15	Per Sundberg & Tobias Kånneby	TTGGGGCAGCCGGGAGCTCTGTTGGGGGATGATCATCTGTATAATGTGATCGTGACCGCGCATGCTTTTGTCATAATTTTTTTTCTTGTCATGCCTGTTATAATCGGTGGTTTTGGAAATTGACTGGTGCCTTTGATGCTCGGGGCCCCTGATATGGCTTTTCCTCGTATAAATAATATGAGTTTCTGATTGCTTCCACCGGCGTTGACTCTTCTACTTGGTTCAGCTGCTGTAGAGGGAGGTGCGGGTACAGGGTGGACGGTTTATCCTCCTTTAGCAGGTAATGTGGCCCATGCGGGGGGTTCTGTGGATCTTGCTATTTTCTCTCTTCATTTGGCGGGGGTTTCTTCTATCTTGGGAGCCATTAATTTTATTACTACTGTGGTGAATATGCGATGA…
>NemBar0428	KU840012	Micrura purpurea	Sweden	lat-lon=59.0038889 N, 011.3600000 E	2006-08-15	Per Sundberg & Tobias Kånneby	TTGGGGCAGCCGGGAGCTCTGTTGGGGGATGATCATCTGTATAATGTGATCGTGACCGCGCATGCTTTTGTCATAATTTTTTTTCTTGTCATGCCTGTTATAATCGGTGGTTTTGGAAATTGACTGGTGCCTTTGATGCTCGGGGCCCCTGATATGGCTTTTCCTCGTATAAATAATATGAGTTTCTGATTGCTTCCACCGGCGTTGACTCTTCTACTTGGTTCAGCTGCTGTAGAAGGAGGTGCGGGTACAGGGTGGACGGTTTATCCTCCTTTAGCAGGTAATGTGGCCCATGCGGGGGGTTCTGTGGATCTTGCTATTTTCTCTCTTCATTTGGCGGGGGTTTCTTCTATCTTGGGAGCCATTAATTTTATTACTACTGTGGTGAATATGCGATGA…
>NemBar0429	KU840013	Micrura purpurea	Sweden	lat-lon=59.0472222 N, 011.3519444 E	2006-08-15	Per Sundberg & Tobias Kånneby	TTGGGGCAGCCGGGAGCTCTGTTGGGGGATGATCATCTGTATAATGTGATCGTGACCGCGCATGCTTTTGTCATAATTTTTTTTCTTGTCATGCCTGTTATAATCGGTGGTTTTGGAAATTGACTGGTGCCTTTGATGCTCGGGGCCCCTGATATGGCTTTTCCTCGTATAAATAATATGAGTTTCTGATTGCTTCCACCGGCGTTGACTCTTCTACTTGGTTCAGCTGCTGTAGAAGGAGGTGCGGGTACAGGGTGGACGGTTTATCCTCCTTTAGCAGGTAATGTGGCCCATGCGGGGGGTTCTGTGGATCTTGCTATTTTCTCTCTTCATTTGGCGGGGGTTTCTTCTATCTTGGGAGCCATTAATTTTATTACTACTGTGGTGAATATGCGATGA…
>NemBar0438	KU840014	Lineus bilineatus	Sweden	lat-lon=58.8622222 N, 011.2497222 E	2006-08-15	Per Sundberg & Tobias Kånneby	TTAGGTCAGCCGGGTGCTTTGCTTGGAGATGATCAGCTATATAATGTTATTGTTACTGCTCATGCTTTTGTTATAATTTTTTTTTTAGTAATACCTGTAATGATTGGAGGTTTTGGAAACTGGTTGGTTCCGTTGATGTTAGGGGCTCCTGATATGGCGTTTCCTCGAATAAATAATATGAGGTTTTGACTTCTTCCTCCTGCATTAACTTTGTTACTGTCCTCTGGTGCTGTAGAAAGAGGTGCTGGGACTGGTTGAACAGTTTATCCTCCGCTTTCTAGTAATATTGCGCATTCTGGTGGTTCTGTAGACTTAGCTATTTTTTCTCTTCATCTTGCTGGTGTTTCTTCTATTTTAGGTGCAATTAATTTTATTACTACTATTATTAATATGCGATGA…
>NemBar0440	KU840015	Micrura purpurea	Sweden	lat-lon=58.8622222 N, 011.2497222 E	2006-08-15	Per Sundberg & Tobias Kånneby	TTGGGGCAGCCGGGAGCTCTGTTGGGGGATGATCATCTGTATAATGTGATCGTGACCGCGCATGCTTTTGTCATAATTTTTTTTCTTGTCATGCCTGTTATAATCGGTGGTTTTGGAAATTGACTGGTGCCTTTGATGCTCGGGGCCCCTGATATGGCTTTTCCTCGTATAAATAATATGAGTTTCTGATTGCTTCCACCGGCGTTGACTCTTCTACTTGGTTCAGCTGCTGTAGAAGGAGGTGCGGGTACAGGGTGGACGGTTTATCCTCCTTTAGCAGGTAATGTGGCCCATGCGGGGGGTTCTGTGGATCTTGCTATTTTCTCTCTTCATTTGGCGGGGGTTTCTTCTATCTTGGGAGCCATTAATTTTATTACTACTGTGGTGAATATGCGATGA…
>NemBar0441	KU840016	Ototyphlonemertes correae	Sweden	lat-lon=58.8622222 N, 011.2497222 E	2006-08-15	Per Sundberg & Tobias Kånneby	TTGGGTCAGCCAGGCGCTTTGTTGGGAGATGATCAGCTTTATAATGTTATTGTTACAGCTCATGCTTTTGTAATGATTTTTTTTTTAGTTATGCCTGTCATGATTGGTGGGTTCGGAAATTGACTTGTTCCTCTTATGCTTGGTGCTCCTGATATGGCGTTTCCTCGGATAAATAATATGAGATTTTGATTGCTGCCTCCTGCTTTAACTTTGTTATTGTCTTCTGCGGCTGTTGAAAGGGGAGCGGGGACTGGTTGAACGGTTTATCCGCCTCTTTCGAGTAATATTGCTCATGCTGGTAGTTCTGTTGATCTTGCTATTTTTTCTCTTCATCTGGCTGGAGTTTCGTCTATTCTTGGGGCTATTAATTTTATTACTACTATTATTAATATGCGTTGG…
>NemBar0442	KU840017	Micrura purpurea	Sweden	lat-lon=59.0472222 N, 011.3519444 E	2006-08-15	Per Sundberg & Tobias Kånneby	TTGGGGCAGCCGGGAGCTCTGTTGGGGGATGATCATCTGTATAATGTGATCGTGACCGCGCATGCTTTTGTCATAATTTTTTTTCTTGTCATGCCTGTTATAATCGGTGGTTTTGGAAATTGACTGGTGCCTTTGATGCTCGGGGCCCCTGATATGGCTTTTCCTCGTATAAATAATATGAGTTTCTGATTGCTTCCACCGGCGTTGACTCTTCTACTTGGTTCAGCTGCTGTAGAAGGAGGTGCGGGTACAGGGTGGACGGTTTATCCTCCTTTAGCAGGTAATGTGGCCCATGCGGGGGGTTCTGTGGATCTTGCTATTTTCTCTCTTCATTTGGCGGGGGTTTCTTCTATCTTGGGAGCCATTAATTTTATTACTACTGTGGTGAATATGCGATGA…
>NemBar0445	KU840018	Micrura purpurea	Sweden	lat-lon=59.0472222 N, 011.3519444 E	2006-08-15	Per Sundberg & Tobias Kånneby	TTGGGGCAGCCGGGAGCTCTGTTGGGGGATGATCATCTGTATAATGTGATCGTGACCGCGCATGCTTTTGTCATAATTTTTTTTCTTGTCATGCCTGTTATAATCGGTGGTTTTGGAAATTGACTGGTGCCTTTGATGCTCGGGGCCCCTGATATGGCTTTTCCTCGTATAAATAATATGAGTTTCTGATTGCTTCCACCGGCGTTGACTCTTCTACTTGGTTCAGCTGCTGTAGAAGGAGGTGCGGGTACAGGGTGGACGGTTTATCCTCCTTTAGCAGGTAATGTGGCCCATGCGGGGGGTTCTGTGGATCTTGCTATTTTCTCTCTTCATTTGGCGGGGGTTTCTTCTATCTTGGGAGCCATTAATTTTATTACTACTGTGGTGAATATGCGATGA…
>NemBar0446	KU840019	Micrura purpurea	Sweden	lat-lon=59.0472222 N, 011.3519444 E	2006-08-15	Per Sundberg & Tobias Kånneby	TTGGGGCAGCCGGGAGCTCTGTTGGGGGATGATCATCTGTATAATGTGATCGTGACCGCGCATGCTTTTGTCATAATTTTTTTTCTTGTCATGCCTGTTATAATCGGTGGTTTTGGAAATTGACTGGTGCCTTTGATGCTCGGGGCCCCTGATATGGCTTTTCCTCGTATAAATAATATGAGTTTCTGATTGCTTCCACCGGCGTTGACTCTTCTACTTGGTTCAGCTGCTGTAGAAGGAGGTGCGGGTACAGGGTGGACGGTTTATCCTCCTTTAGCAGGTAATGTGGCCCATGCGGGGGGTTCTGTGGATCTTGCTATTTTCTCTCTTCATTTGGCGGGGGTTTCTTCTATCTTGGGAGCCATTAATTTTATTACTACTGTGGTGAATATGCGATGA…
>NemBar0451	KU840020	Ototyphlonemertes correae	Sweden	lat-lon=59.0472222 N, 011.3519444 E	2006-08-15	Per Sundberg & Tobias Kånneby	TTGGGTCAGCCAGGCGCTTTGTTGGGAGATGATCAGCTTTATAATGTTATTGTTACAGCTCATGCTTTTGTAATGATTTTTTTTTTAGTTATGCCTGTTATGATTGGTGGGTTCGGAAATTGACTTGTTCCTCTTATGCTTGGTGCTCCTGATATGGCGTTTCCTCGGATAAATAATATGAGATTTTGATTGCTGCCTCCTGCTTTAACTTTGTTATTGTCTTCTGCGGCTGTTGAAAGGGGAGCGGGGACTGGTTGAACGGTTTATCCGCCTCTTTCGAGTAATATTGCTCATGCTGGTAGTTCTGTTGATCTTGCTATTTTTTCTCTTCATCTGGCTGGAGTTTCGTCTATTCTTGGGGCTATTAATTTTATTACTACTATTATTAATATGCGTTGG…
>NemBar0452	KU840021	Ototyphlonemertes correae	Sweden	lat-lon=59.0472222 N, 011.3519444 E	2006-08-15	Per Sundberg & Tobias Kånneby	TTGGGTCAGCCAGGCGCTTTGTTGGGAGATGATCAGCTTTATAATGTTATTGTTACAGCTCATGCTTTTGTAATGATTTTTTTTTTAGTTATGCCTGTCATGATTGGTGGGTTCGGAAATTGACTTGTTCCTCTTATGCTTGGTGCTCCTGATATGGCGTTTCCTCGGATAAATAATATGAGATTTTGATTGCTGCCTCCTGCTTTAACTTTGTTATTGTCTTCTGCGGCTGTTGAAAGGGGAGCGGGGACTGGTTGAACGGTTTATCCGCCTCTTTCGAGTAATATTGCTCATGCTGGTAGTTCTGTTGATCTTGCTATTTTTTCTCTTCATCTGGCTGGAGTTTCGTCTATTCTTGGGGCTATTAATTTTATTACTACTATTATTAATATGCGTTGG…
>NemBar0453	KU840022	Ototyphlonemertes correae	Sweden	lat-lon=59.0472222 N, 011.3519444 E	2006-08-15	Per Sundberg & Tobias Kånneby	TTGGGTCAGCCAGGCGCTTTGTTGGGAGATGATCAGCTTTATAATGTTATTGTTACAGCTCATGCTTTTGTAATGATTTTTTTTTTAGTTATGCCTGTCATGATTGGTGGGTTCGGAAATTGACTTGTTCCTCTTATGCTTGGTGCTCCTGATATGGCGTTTCCTCGGATAAATAATATGAGATTTTGATTGCTGCCTCCTGCTTTAACTTTGTTATTGTCTTCTGCGGCTGTTGAAAGGGGAGCGGGGACTGGTTGAACGGTTTATCCGCCTCTTTCGAGTAATATTGCTCATGCTGGTAGTTCTGTTGATCTTGCTATTTTTTCTCTTCATCTGGCTGGAGTTTCGTCTATTCTTGGGGCTATTAATTTTATTACTACTATTATTAATATGCGTTGG…
>NemBar0455	KU840023	Ototyphlonemertes correae	Sweden		2006-08-15	Per Sundberg & Tobias Kånneby	TTGGGTCAGCCAGGTGCTTTGTTGGGAGATGATCAGCTTTATAATGTTATTGTTACAGCTCATGCTTTTGTAATGATTTTTTTTTTAGTTATGCCTGTCATGATTGGTGGGTTCGGAAATTGACTTGTTCCTCTTATGCTTGGTGCTCCTGATATGGCGTTTCCTCGGATAAATAATATGAGATTTTGATTGCTGCCTCCTGCTTTAACTTTGTTATTGTCTTCTGCGGCTGTTGAAAGGGGAGCGGGGACTGGTTGAACGGTTTATCCGCCTCTTTCGAGTAATATTGCTCATGCTGGTAGTTCTGTTGATCTTGCTATTTTTTCTCTTCATCTGGCTGGAGTTTCGTCTATTCTTGGGGCTATTAATTTTATTACTACTATTATTAATATGCGTTGG…
>NemBar0456	KU840024	Ototyphlonemertes correae	Sweden		2006-08-15	Per Sundberg & Tobias Kånneby	TTGGGTCAGCCAGGCGCTTTGTTGGGAGATGATCAGCTTTATAATGTTATTGTTACAGCTCATGCTTTTGTAATGATTTTTTTTTTAGTTATGCCTGTCATGATTGGTGGGTTCGGAAATTGACTTGTTCCTCTTATGCTTGGTGCTCCTGATATGGCGTTTCCTCGGATAAATAATATGAGATTTTGATTGCTGCCTCCTGCTTTAACTTTGTTATTGTCTTCTGCGGCTGTTGAAAGGGGAGCGGGGACTGGTTGAACGGTTTATCCGCCTCTTTCGAGTAATATTGCTCATGCTGGTAGTTCTGTTGATCTTGCTATTTTTTCTCTTCATCTGGCTGGAGTTTCGTCTATTCTTGGGGCTATTAATTTTATTACTACTATTATTAATATGCGTTGG…
>NemBar0459	KU840025	Ototyphlonemertes correae	Sweden		2006-08-15	Per Sundberg & Tobias Kånneby	TTGGGTCAGCCAGGCGCTTTGTTGGGAGATGATCAGCTTTATAATGTTATTGTTACAGCTCATGCTTTTGTAATGATTTTTTTTTTAGTTATGCCTGTCATGATTGGTGGGTTCGGAAATTGACTTGTTCCTCTTATGCTTGGTGCTCCTGATATGGCGTTTCCTCGGATAAATAATATGAGATTTTGATTGCTGCCTCCTGCTTTAACTTTGTTATTGTCTTCTGCGGCTGTTGAAAGGGGAGCGGGGACTGGTTGAACGGTTTATCCGCCTCTTTCGAGTAATATTGCTCATGCTGGTAGTTCTGTTGATCTTGCTATTTTTTCTCTTCATCTGGCTGGAGTTTCGTCTATTCTTGGGGCTATTAATTTTATTACTACTATTATTAATATGCGTTGG…
>NemBar0462	KU840026	Hubrechtella dubia	Sweden			Per Sundberg & Tobias Kånneby	CTAGGTCAGCCGGGAGCACTTCTGGGGGATGATCAGCTTTACAATGTAATTGTAACTGCTCATGCTTTTGTAATGATTTTTTTTTTGGTAATGCCTGTWTTGATTGGGGGTTTTGGAAACTGGTTGGTCCCTCTTATATTAGGGGCTCCGGATATGGCTTTTCCTCGGATAAATAATATAAGATTTTGATTACTTCCGCCTTCCTTAACTTTGCTTTTAGCTTCTGCTGCGGTTGAGGGGGGAGCCGGGACTGGTTGGACTGTCTATCCTCCTTTATCAAGAAATTTAACTCATGCAGGTGGTTCTGTTGATTTAGCTATTTTTTCTCTTCATTTAGCTGGAATTTCTTCCATTTTGGGGGCGATTAACTTTATTACTACTGTTATCAATATGCGTTGG…
>NemBar0463	KU840027	Hubrechtella dubia	Sweden			Per Sundberg & Tobias Kånneby	CTAGGTCAGCCGGGAGCACTTCTGGGGGATGATCAGCTTTACAATGTAATTGTAACTGCTCATGCTTTTGTAATGATTTTTTTTTTGGTAATGCCTGTTTTGATTGGGGGTTTTGGAAACTGGTTGGTCCCTCTTATATTAGGGGCTCCGGATATGGCTTTTCCTCGGATAAATAATATAAGATTTTGGTTACTTCCGCCTTCCTTAACTTTGCTTTTAGCTTCTGCTGCGGTTGAAGGGGGAGCCGGGACTGGTTGGACTGTCTATCCTCCTTTATCAAGAAATTTAACTCATGCAGGTGGTTCTGTTGATTTAGCTATTTTTTCTCTTCATTTAGCTGGAATTTCTTCCATTTTGGGGGCGATTAACTTTATTACTACTGTTATCAATATGCGTTGG…
>NemBar0466	KU840028	Cerebratulus sp.	Sweden			Per Sundberg & Tobias Kånneby	TTAGGGCAGCCCGGGGCCTTACTAGGAGATGATCATTTATATAATGTAATTGTAACGGCGCATGCTTTTGTAATAATTTTTTTTTTAGTTATGCCCGTAATGATTGGGGGATTTGGAAACTGGTTGGTTCCTTTAATACTAGGGGCTCCGGATATGGCTTTTCCTCGTATAAATAATATAAGGTTTTGGCTGTTACCGCCCTCTTTAACATTATTGTTGGGGTCTGCGGCGGTAGAAAGGGGGGCTGGAACTGGGTGAACTGTTTATCCGCCTTTGGCTAGTAATGTGGCGCATGCTGGTGGCTCTGTTGATTTGGCTATTTTTTCTTTACATTTGGCCGGTGCTTCTTCTATTTTGGGGGCTATTAATTTTATTACTACGGTGATTAACATGCGGTGG…
>NemBar0467	KU840029	Cerebratulus fuscus	Sweden			Per Sundberg & Tobias Kånneby	CTAGGTCAGCCTGGTGCTTTGCTGGGCGATGATCATTTGTATAATGTTATTGTGACTGCCCATGCTTTCGTTATGATCTTTTTTTTGGTTATGCCCGTGATGATTGGGGGATTCGGGAATTGGTTAGTCCCTCTAATGTTAGGTGCGCCGGATATGGCTTTCCCTCGTATGAACAATATGAGTTTTTGGCTTCTTCCTCCTGCTCTGACTTTGTTGTTGGGTTCTGCGGCGGTTGAGGGGGGAGTTGGCACAGGTTGGACGGTGTATCCGCCTTTGGCCGGCAATGTTGCGCACGCGGGGGGGTCAGTGGATTTAGCTATTTTTTCTTTACATTTGGCTGGTGTTTCTTCTATTCTGGGGGCGATTAATTTTATCACTACGGTGGTAAATATGCGGTGG…
>NemBar0468	KU840030	Hubrechtella dubia	Sweden			Per Sundberg & Tobias Kånneby	CTAGGTCAGCCGGGAGCACTTCTGGGGGATGATCAGCTCTACAATGTAATTGTAACTGCTCATGCTTTTGTAATGATTTTTTTTTTGGTAATGCCTGTTTTGATTGGGGGTTTTGGAAACTGGTTGGTCCCTCTTATATTAGGGGCTCCGGATATGGCTTTTCCTCGGATAAATAATATAAGATTTTGATTACTTCCGCCTTCCTTAACTTTGCTTTTAGCTTCTGCTGCGGTTGAAGGGGGAGCCGGGACTGGTTGGACTGTCTATCCTCCTTTATCAAGAAATTTAACTCATGCAGGTGGTTCTGTTGATTTAGCTATTTTTTCTCTTCATTTAGCTGGAATTTCTTCCATTTTGGGGGCGATTAACTTTATTACTACTGTTATCAATATGCGTTGG…
>NemBar0469	KU840031	Hubrechtella dubia	Sweden			Per Sundberg & Tobias Kånneby	CTAGGTCAGCCGGGAGCACTTCTGGGGGATGATCAGCTTTACAATGTAATTGTAACTGCTCATGCTTTTGTAATGATTTTTTTTTTGGTAATGCCTGTTTTGATTGGGGGTTTTGGAAACTGGTTGGTCCCTCTTATATTAGGGGCTCCGGATATGGCTTTTCCTCGGATAAATAATATAAGATTTTGATTACTTCCGCCTTCCTTAACTTTGCTTTTAGCTTCTGCTGCGGTTGAAGGGGGAGCCGGGACTGGTTGGACTGTCTATCCTCCTTTATCAAGAAATTTAACTCATGCAGGTGGTTCTGTTGATTTAGCTATTTTTTCTCTTCATTTAGCTGGAATTTCTTCCATTTTGGGGGCGATTAACTTTATTACTACTGTTATCAATATGCGTTGG…
>NemBar0470	KU840032	Hubrechtella dubia	Sweden			Per Sundberg & Tobias Kånneby	CTAGGTCAGCCGGGAGCACTTCTGGGGGATGATCAGCTTTACAATGTAATTGTAACTGCTCATGCTTTTGTAATGATTTTTTTTTTGGTAATGCCTGTTTTGATTGGGGGTTTTGGAAACTGGTTGGTCCCTCTTATATTAGGGGCTCCGGATATGGCTTTTCCTCGGATAAATAATATAAGATTTTGATTACTTCCGCCTTCCTTAACTTTGCTTTTAGCTTCTGCTGCGGTTGAAGGGGGAGCCGGGACTGGTTGGACTGTCTATCCTCCTTTATCAAGAAATTTAACTCATGCAGGTGGTTCTGTTGATTTAGCTATTTTTTCTCTTCATTTAGCTGGAATTTCTTCCATTTTGGGGGCGATTAACTTTATTACTACTGTTATCAATATGCGTTGG…
>NemBar0472	KU840033	Cerebratulus fuscus	Sweden			Per Sundberg & Tobias Kånneby	CTAGGTCAGCCTGGTGCTTTGCTGGGCGATGATCATTTGTATAATGTTATTGTGACTGCCCATGCTTTCGTTATGATCTTTTTTTTGGTTATGCCCGTGATGATTGGGGGATTCGGGAATTGGTTAGTCCCTCTAATGTTAGGTGCGCCGGATATGGCTTTCCCTCGTATGAACAATATGAGTTTTTGGCTTCTTCCTCCTGCTCTGACTTTGTTGTTGGGTTCTGCGGCGGTTGAGGGGGGAGTTGGCACAGGTTGGACGGTGTATCCGCCTTTGGCCGGCAATGTTGCGCACGCGGGGGGGTCAGTGGATTTAGCTATTTTTTCTTTACATTTGGCTGGTGTTTCTTCTATTCTGGGGGCGATTAATTTTATCACTACGGTGGTAAATATGCGGTGG…
>NemBar0473	KU840034	Cerebratulus fuscus	Sweden			Per Sundberg & Tobias Kånneby	CTAGGCCAGCCTGGTGCTTTGCTGGGCGATGATCATTTGTATAATGTTATTGTGACTGCCCATGCTTTCGTTATGATCTTTTTTTTGGTTATGCCCGTGATGATTGGGGGATTCGGGAATTGGTTAGTCCCTCTAATGTTAGGTGCGCCGGATATGGCTTTCCCTCGTATGAACAACATGAGTTTTTGGCTTCTTCCTCCTGCTCTGACTTTGTTGTTGGGTTCTGCGGCGGTTGAGGGGGGAGTTGGCACAGGTTGGACGGTGTATCCGCCTTTGGCCGGCAATGTTGCGCACGCGGGGGGGTCAGTGGATTTAGCTATTTTTTCTTTACATTTGGCTGGTGTTTCTTCTATTCTGGGGGCGATTAATTTTATCACTACGGTGGTAAATATGCGGTGG…
>NemBar0474	KU840035	Hubrechtella dubia	Sweden			Per Sundberg & Tobias Kånneby	CTAGGTCAGCCGGGAGCACTTCTGGGGGATGATCAGCTTTACAATGTAATTGTAACTGCTCATGCTTTTGTGATGATTTTTTTTTTGGTAATGCCTGTTTTGATTGGGGGTTTTGGAAACTGGTTGGTCCCTCTTATATTAGGGGCTCCGGATATGGCTTTTCCTCGGATAAATAATATAAGATTTTGATTACTTCCGCCTTCCTTAACTTTGCTCTTAGCTTCTGCTGCGGTTGAAGGGGGAGCCGGGACTGGTTGGACTGTCTATCCTCCTTTATCAAGAAATTTAACTCATGCAGGTGGTTCTGTTGATTTAGCTATTTTTTCTCTTCATTTAGCTGGAATTTCTTCCATTTTGGGGGCGATTAACTTTATTACTACTGTTATCAATATGCGTTGG…
>NemBar0475	KU840036	Hubrechtella dubia	Sweden			Per Sundberg & Tobias Kånneby	CTAGGTCAGCCGGGAGCACTTCTGGGGGATGATCAGCTTTACAATGTAATTGTAACTGCTCATGCTTTTGTAATGATTTTTTTTTTGGTAATGCCTGTTTTGATTGGGGGTTTTGGAAACTGGTTGGTCCCTCTTATATTAGGGGCTCCGGATATGGCTTTTCCTCGGATAAATAATATAAGATTTTGATTACTTCCGCCTTCCTTAACTTTGCTTTTAGCTTCTGCTGCGGTTGAGGGGGGAGCCGGGACTGGTTGGACTGTCTATCCTCCTTTATCAAGAAATTTAACTCATGCAGGTGGTTCTGTTGATTTAGCTATTTTTTCTCTTCATTTAGCTGGAATTTCTTCCATTTTGGGGGCGATTAACTTTATTACTACTGTTATCAATATGCGTTGG…
>NemBar0477	KU840037	Hubrechtella dubia	Sweden			Per Sundberg & Tobias Kånneby	CTAGGTCAGCCGGGAGCACTTCTGGGGGATGATCAGCTTTACAATGTAATTGTAACTGCTCATGCTTTTGTAATGATTTTTTTTTTGGTAATGCCTGTTTTGATTGGGGGTTTTGGAAACTGGTTGGTCCCTCTTATATTAGGGGCTCCGGATATGGCTTTTCCTCGGATAAATAATATAAGATTTTGATTACTTCCGCCTTCCTTAACTTTGCTTTTAGCTTCTGCTGCGGTTGAGGGGGGAGCCGGGACTGGTTGGACTGTCTATCCTCCTTTATCAAGAAATTTAACTCATGCAGGTGGTTCTGTTGATTTAGCTATTTTTTCTCTTCATTTAGCTGGAATTTCTTCCATTTTGGGGGCGATTAACTTTATTACTACTGTTATCAATATGCGTTGG…
>NemBar0478	KU840038	Hubrechtella dubia	Sweden			Per Sundberg & Tobias Kånneby	CTAGGTCAGCCGGGAGCACTTTTGGGGGATGATCAGCTTTACAATGTAATTGTAACTGCTCATGCTTTTGTAATGATTTTTTTTTTGGTAATGCCTGTTTTGATTGGGGGTTTTGGAAACTGGTTGGTCCCTCTTATATTAGGGGCTCCGGATATGGCTTTTCCTCGGATAAATAATATAAGATTTTGGTTACTTCCGCCTTCCTTAACTTTGCTTTTAGCTTCTGCTGCGGTTGAAGGGGGAGCCGGGACTGGTTGGACTGTCTATCCTCCTTTGTCAAGAAATTTAACTCATGCAGGTGGTTCTGTTGATTTAGCTATTTTTTCTCTTCATTTAGCTGGAATTTCTTCCATTTTGGGGGCGATTAACTTTATTACTACTGTTATCAATATGCGTTGG…
>NemBar0479	KU840039	Cerebratulus fuscus	Sweden			Per Sundberg & Tobias Kånneby	CTAGGCCAGCCTGGTGCTTTGCTGGGCGATGATCATTTGTATAATGTTATTGTGACTGCCCATGCTTTCGTTATGATCTTTTTTTTGGTTATGCCCGTGATGATTGGGGGATTCGGGAATTGGTTAGTCCCTCTAATGTTAGGTGCGCCGGATATGGCTTTCCCTCGTATGAACAACATGAGTTTTTGGCTTCTTCCTCCTGCTCTGACTTTGTTGTTGGGTTCTGCGGCGGTTGAGGGGGGAGTTGGCACAGGTTGGACGGTGTATCCGCCTTTGGCCGGCAATGTTGCGCACGCGGGGGGGTCAGTGGATTTAGCTATTTTTTCTTTACATTTGGCTGGTGTTTCTTCTATTCTGGGGGCGATTAATTTTATCACTACGGTGGTAAATATGCGGTGG…
>NemBar0480	KU840040	Tubulanus superbus	Sweden			Per Sundberg & Tobias Kånneby	TTAGGTCAACCTGGTGCTCTTCTTGGTGATGATCATTTATATAATGTGATTGTTACTGCTCATGCTTTTGTTATAATTTTTTTTCTAGTAATACCTGTAATAATTGGAGGTTTTGGAAATTGGTTAGTTCCCCTTATATTGGGTGCACCTGACATAGCCTTTCCTCGAATGAATAATATAAGTTTTTGACTTCTTCCCCCTTCTTTAATTTTACTTCTTTTTTCTGGTGCTGTCGAGAGGGGTGTTGGAACCGGGTGAACAGTCTATCCGCCCCTATCTTCTAATTTAGCTCATTCTGGTGGTTCTGTTGATCTTGCTATTTTTTCCCTCCATCTTGCTGGTATTTCTTCTATTCTTGGTGCTATTAATTTTATTACTACTGTCATTAATATGCGTTGA…
>NemBar0481	KU840041	Hubrechtella dubia	Sweden			Per Sundberg & Tobias Kånneby	CTAGGTCAGCCGGGAGCACTTCTGGGGGATGATCAGCTTTACAATGTAATTGTAACTGCTCATGCTTTTGTAATGATTTTTTTTTTGGTAATGCCTGTTTTGATTGGGGGTTTTGGAAACTGGTTGGTCCCTCTTATATTAGGGGCTCCGGATATGGCTTTTCCTCGGATAAATAATATAAGATTTTGGTTACTTCCGCCTTCCTTAACTTTGCTTTTAGCTTCWGCTGCGGTTGAASGGGGAGCCGGGACTGGTTGGACTGTCTATCCTCCTTTATCAAGAAATTTAACTCATGCAGGTGGTTCTGTTGATTTAGCTATTTTTTCTCTTCATTTAGCTGGAATTTCTTCCATTTTGGGGGCGATTAACTTTATTACTACTGTTATCAATATGCGTTGG…
>NemBar0483	KU840042	Hubrechtella dubia	Sweden			Per Sundberg & Tobias Kånneby	CTAGGTCAGCCGGGAGCACTTCTGGGGGATGATCAGCTCTACAATGTAATTGTAACTGCTCATGCTTTTGTAATGATTTTTTTTTTGGTAATGCCTGTTTTGATTGGGGGTTTTGGAAACTGGTTGGTCCCTCTTATATTAGGGGCTCCGGATATGGCTTTTCCTCGGATAAATAATATAAGATTTTGATTACTTCCGCCTTCCTTAACTTTGCTTTTAGCTTCTGCTGCGGTTGAAGGGGGAGCCGGGACTGGTTGGACTGTCTATCCTCCTTTATCAAGAAATTTAACTCATGCAGGTGGTTCTGTTGATTTAGCTATTTTTTCTCTTCATTTAGCTGGAATTTCTTCCATTTTGGGGGCGATTAACTTTATTACTACTGTTATCAATATGCGTTGG…
>NemBar0484	KU840043	Hubrechtella dubia	Sweden			Per Sundberg & Tobias Kånneby	CTAGGTCAGCCGGGAGCACTTCTGGGGGATGATCAGCTTTACAATGTAATTGTAACTGCTCATGCTTTTGTAATGATTTTTTTTTTGGTAATGCCTGTTTTGATTGGGGGTTTTGGAAACTGGTTGGTCCCTCTTATATTAGGGGCTCCGGATATGGCTTTTCCTCGGATAAATAATATAAGATTTTGATTACTTCCGCCTTCCTTAACTTTGCTTTTAGCTTCTGCTGCGGTTGAAGGGGGAGCCGGGACTGGTTGGACTGTCTATCCTCCTTTATCAAGAAATTTAACTCATGCAGGTGGTTCTGTTGATTTAGCTATTTTTTCTCTTCATTTAGCTGGAATTTCTTCCATTTTGGGGGCGATTAACTTTATTACTACTGTTATCAATATGCGTTGG…
>NemBar0487	KU840044	Hubrechtella dubia	Sweden			Per Sundberg & Tobias Kånneby	CTAGGTCAGCCGGGAGCACTTCTGGGGGATGATCAGCTTTACAATGTAATTGTAACTGCTCATGCTTTTGTAATGATTTTTTTTTTGGTAATGCCTGTTTTGATTGGGGGTTTTGGAAACTGGTTGGTCCCTCTTATATTAGGGGCTCCGGATATGGCTTTTCCTCGGATAAATAATATAAGATTTTGATTACTTCCGCCTTCCTTAACTTTGCTTTTAGCTTCTGCTGCGGTTGAAGGGGGAGCCGGGACTGGTTGGACTGTCTATCCTCCTTTATCAAGAAATTTAACTCATGCAGGTGGTTCTGTTGATTTAGCTATTTTTTCTCTTCATTTAGCTGGAATTTCTTCCATTTTGGGGGCGATTAACTTTATTACTACTGTTATCAATATGCGTTGG…
>NemBar0488	KU840045	Hubrechtella dubia	Sweden			Per Sundberg & Tobias Kånneby	CTAGGTCAGCCGGGAGCACTTCTGGGGGATGATCAGCTTTACAATGTAATTGTAACTGCTCATGCTTTTGTAATGATTTTTTTTTTGGTAATGCCTGTTTTGATTGGGGGTTTTGGAAACTGGTTGGTCCCTCTTATATTAGGGGCTCCGGATATGGCTTTTCCTCGGATAAATAATATAAGATTTTGGTTACTTCCGCCTTCCTTAACTTTGCTTTTAGCTTCTGCTGCGGTTGAAGGGGGAGCCGGGACTGGTTGGACTGTCTATCCTCCTTTATCAAGAAATTTAACTCATGCAGGTGGTTCTGTTGATTTAGCTATTTTTTCTCTTCATTTAGCTGGAATTTCTTCCATTTTGGGGGCGATTAACTTTATTACTACTGTTATCAATATGCGTTGG…
>NemBar0489	KU840046	Hubrechtella dubia	Sweden			Per Sundberg & Tobias Kånneby	CTAGGTCAGCCGGGAGCACTTCTGGGGGATGATCAGCTTTACAATGTAATTGTAACTGCTCATGCTTTTGTAATGATTTTTTTTTTGGTAATGCCTGTTTTGATTGGGGGTTTTGGAAACTGGTTGGTCCCTCTTATATTAGGGGCTCCGGATATGGCTTTTCCTCGGATAAATAATATAAGATTTTGATTACTTCCGCCTTCCTTAACTTTGCTTTTAGCTTCTGCTGCGGTTGAAGGGGGAGCCGGGACTGGTTGGACTGTCTATCCTCCTTTATCAAGAAATTTAACTCATGCAGGTGGTTCTGTTGATTTAGCTATTTTTTCTCTTCATTTAGCTGGAATTTCTTCTATTTTGGGGGCGATTAACTTCATTACTACTGTTATCAATATGCGTTGG…
>NemBar0490	KU840047	Hubrechtella dubia	Sweden			Per Sundberg & Tobias Kånneby	CTAGGTCAGCCGGGAGCACTTCTGGGGGATGATCAGCTTTACAATGTAATTGTAACTGCTCATGCTTTTGTAATGATTTTTTTTTTGGTAATGCCTGTTTTGATTGGGGGTTTTGGAAACTGGTTGGTCCCTCTTATATTAGGGGCTCCGGATATGGCTTTTCCTCGGATAAATAATATAAGATTTTGGTTACTTCCGCCTTCCTTAACTTTGCTTTTAGCTTCTGCTGCGGTTGAAGGGGGAGCCGGGACTGGTTGGACTGTCTATCCTCCTTTATCAAGAAATTTAACTCATGCAGGTGGTTCTGTTGATTTAGCTATTTTTTCTCTTCATTTAGCTGGAATTTCTTCCATTTTGGGGGCGATTAACTTTATTACTACTGTTATCAATATGCGTTGG…
>NemBar0491	KU840048	Hubrechtella dubia	Sweden			Per Sundberg & Tobias Kånneby	CTAGGTCAGCCGGGAGCACTTCTGGGGGATGATCAGCTTTACAATGTAATTGTAACTGCTCATGCTTTTGTAATGATTTTTTTTTTGGTAATGCCTGTTTTGATTGGGGGTTTTGGAAACTGGTTGGTCCCTCTTATATTAGGGGCTCCGGATATGGCTTTTCCTCGGATAAATAATATAAGATTTTGATTACTTCCGCCTTCCTTAACTTTGCTTTTAGCTTCTGCTGCGGTTGAAGGGGGAGCCGGGACTGGTTGGACTGTCTATCCTCCTTTATCAAGAAATTTAACTCATGCAGGTGGTTCTGTTGATTTAGCTATTTTTTCTCTTCATTTAGCTGGAATTTCTTCCATTTTGGGGGCGATTAACTTTATTACTACTGTTATCAATATGCGTTGG…
>NemBar0492	KU840049	Hubrechtella dubia	Sweden			Per Sundberg & Tobias Kånneby	CTAGGTCAGCCGGGAGCACTTCTGGGGGATGATCAGCTTTACAATGTAATTGTAACTGCTCATGCTTTTGTAATGATTTTTTTTTTGGTAATGCCTGTTTTGATTGGGGGTTTTGGAAACTGGTTGGTCCCTCTTATATTAGGGGCTCCGGATATGGCTTTTCCTCGGATAAATAATATAAGATTTTGGTTACTTCCGCCTTCCTTAACTTTGCTTTTAGCTTCTGCTGCGGTTGAAGGGGGAGCCGGGACTGGTTGGACTGTCTATCCTCCTTTATCAAGAAATTTAACTCATGCAGGTGGTTCTGTTGATTTAGCTATTTTTTCTCTTCATTTAGCTGGAATTTCTTCCATTTTGGGGGCGATTAACTTTATTACTACTGTTATCAATATGCGTTGG…
>NemBar0494	KU840050	Hubrechtella dubia	Sweden			Per Sundberg & Tobias Kånneby	CTAGGTCAGCCGGGAGCACTTCTGGGGGATGATCAGCTTTACAATGTAATTGTAACTGCTCATGCTTTTGTAATGATTTTTTTTTTGGTAATGCCTGTTTTGATTGGGGGTTTTGGAAACTGGTTGGTCCCTCTTATATTAGGGGCTCCGGATATGGCTTTTCCTCGGATAAATAATATAAGATTTTGATTACTTCCGCCTTCCTTAACTTTGCTTTTAGCTTCTGCTGCGGTTGAAGGGGGAGCCGGGACTGGTTGGACTGTTTATCCTCCTTTATCAAGAAATTTAACTCATGCAGGTGGTTCTGTTGATTTAGCTATTTTTTCTCTTCATTTAGCTGGAATTTCTTCCATTTTGGGGGCGATTAACTTTATTACTACTGTTATCAATATGCGTTGG…
>NemBar0495	KU840051	Hubrechtella dubia	Sweden			Per Sundberg & Tobias Kånneby	CTAGGTCASCCGGGAGCACTTYTGGGGGATGATCAGCTTTACAANGTAATTGTAACTGCTCATGCTTTTGTAATGATTTTTTTTTTGGTAATGCCTGTTTTGATTGGGGGTTTTGGAAACTGGTTGGTCCCTCTTATATTAGGGGCTCCGGATATGGCTTTTCCTCGGATAAATAATATAAGATTTTGGTTACTTCCGCCTTCCTTAACTTTGCTTTTAGCTTCTGCTGCGGTTGAAGGGGGAGCCGGGACTGGTTGGACTGTCTATCCTCCTTTATCAAGAAATTTAACTCATGCAGGYGGTTCTGTTGATTTAGCTATTTTTTCTCTTCATTTAGCTGGAATTTCTTCCATTTTGGGGGCGATTAACTTTATTACTACTGTTATCAATATGCGTTGG…
>NemBar0496	KU840052	Hubrechtella dubia	Sweden			Per Sundberg & Tobias Kånneby	CTAGGTCAGCCGGGAGCACTTCTGGGGGATGATCAGCTTTACAATGTAATTGTAACTGCTCATGCTTTTGTAATGATTTTTTTTTTGGGTATGCCTGTTTTGATTGGGGGTTTTGGAAACTGGTTGGTCCCTCTTATATTAGGGGCTCCGGATATGGCTTTTCCTCGGATAAATAACATAAGATTTTGATTACTTCCGCCTTCCCTAACTTTGCTTTTAGCTTCTGCTGCGGTTGAAGGGGGAGCCGGGACTGGTTGGACTGTCTATCCTCCTTTATCAAGAAATTTAACTCATGCAGGTGGTTCTGTTGATTTAGCTATTTTTTCTCTTCATTTAGCTGGAATTTCTTCCATTTTGGGGGCGATTAACTTTATTACTACTGTTATCAATATGCGTTGG…
>NemBar0501	KU840053	Hubrechtella dubia	Sweden			Per Sundberg & Tobias Kånneby	CTAGGTCAGCCGGGAGCACTTCTGGGGGATGATCAGCTTTACAATGTAATTGTAACTGCTCATGCTTTTGTAATGATTTTTTTTTTGGTAATGCCTGTTTTGATTGGGGGTTTTGGAAACTGGTTGGTCCCTCTTATATTAGGGGCTCCGGATATGGCTTTTCCTCGGATAAATAATATAAGATTTTGATTACTTCCGCCTTCCTTAACTTTGCTTTTAGCTTCTGCTGCGGTTGAAGGGGGAGCCGGGACTGGTTGGACTGTCTATCCTCCTTTATCAAGAAATTTAACTCATGCAGGTGGTTCTGTTGATTTAGCTATTTTTTCTCTTCATTTAGCTGGAATTTCTTCCATTTTGGGGGCGATTAACTTTATTACTACTGTTATCAATATGCGTTGG…
>NemBar0502	KU840054	Hubrechtella dubia	Sweden			Per Sundberg & Tobias Kånneby	CTAGGTCAGCCGGGAGCACTTCTGGGGGATGATCAGCTCTACAATGTAATTGTAACTGCTCATGCTTTTGTAATGATTTTTTTTTTGGTAATGCCTGTTTTGATTGGGGGTTTTGGAAACTGGTTGGTCCCTCTTATATTAGGGGCTCCGGATATGGCTTTTCCTCGGATAAATAATATAAGATTTTGATTACTTCCGCCTTCCTTAACTTTGCTTTTAGCTTCTGCTGCGGTTGAAGGGGGAGCCGGGACTGGTTGGACTGTCTATCCTCCTTTATCAAGAAATTTAACTCATGCAGGTGGTTCTGTTGATTTAGCTATTTTTTCTCTTCATTTAGCTGGAATTTCTTCCATTTTGGGGGCGATTAACTTTATTACTACTGTTATCAATATGCGTTGG…
>NemBar0504	KU840055	Hubrechtella dubia	Sweden			Per Sundberg & Tobias Kånneby	CTAGGTCAGCCGGGAGCACTTCTGGGGGATGATCAGCTCTACAATGTAATTGTAACTGCTCATGCTTTTGTAATGATTTTTTTTTTGGTAATGCCTGTTTTGATTGGGGGTTTTGGAAACTGGTTGGTCCCTCTTATATTAGGGGCTCCGGATATGGCTTTTCCTCGGATAAATAATATAAGATTTTGATTACTTCCGCCTTCCTTAACTTTGCTTTTAGCTTCTGCTGCGGTTGAAGGGGGAGCCGGGACTGGTTGGACTGTCTATCCTCCTTTATCAAGAAACTTAACTCATGCAGGTGGTTCTGTTGATTTAGCTATTTTTTCTCTTCATTTAGCTGGAATTTCTTCCATTTTGGGGGCGATTAACTTTATTACTACTGTTATCAATATGCGTTGG…
>NemBar0505	KU840056	Hubrechtella dubia	Sweden			Per Sundberg & Tobias Kånneby	CTAGGTCAGCCGGGAGCACTTCTGGGGGATGATCAGCTTTACAATGTAATTGTAACTGCTCATGCTTTTGTGATGATTTTTTTTTTGGTAATGCCTGTTTTGATTGGGGGTTTTGGAAACTGGTTGGTCCCTCTTATATTAGGGGCTCCGGATATGGCTTTTCCTCGGATAAATAATATAAGATTTTGATTACTTCCGCCTTCCTTAACTTTGCTTTTAGCTTCTGCTGCGGTTGAAGGGGGAGCCGGGACTGGTTGGACTGTCTATCCTCCTTTATCAAGAAATTTAACTCATGCAGGTGGTTCTGTTGATTTAGCTATTTTTTCTCTTCATTTAGCTGGAATTTCTTCCATTTTGGGGGCGATTAACTTTATTACTACTGTTATCAATATGCGTTGG…
>NemBar0506	KU840057	Hubrechtella dubia	Sweden			Per Sundberg & Tobias Kånneby	CTAGGTCAGCCGGGAGCACTTCTGGGAGATGATCAGCTCTACAATGTAATTGTAACTGCTCATGCTTTTGTAATGATTTTTTTTTTGGTAATGCCTGTTTTGATTGGGGGTTTTGGAAACTGGTTGGTCCCTCTTATATTAGGGGCTCCGGATATGGCTTTTCCTCGGATAAATAATATAAGATTTTGATTACTTCCGCCTTCCTTAACTTTGCTTTTAGCTTCTGCTGCGGTTGAAGGGGGAGCCGGGACTGGTTGGACTGTCTATCCTCCTTTATCAAGAAATTTAACTCATGCAGGTGGTTCTGTTGATTTAGCTATTTTTTCTCTTCATTTAGCTGGAATTTCTTCCATTTTGGGGGCGATTAACTTTATTACTACTGTTATCAATATGCGTTGG…
>NemBar0507	KU840058	Cerebratulus fuscus	Sweden			Per Sundberg & Tobias Kånneby	CTGGGCCAGCCTGGTGCTTTGCTGGGCGATGATCATTTGTATAATGTTATTGTGACTGCCCATGCTTTCGTTATGATCTTTTTTTTGGTTATGCCCGTGATGATTGGGGGATTCGGGAATTGGTTAGTCCCTCTAATGTTAGGTGCGCCGGATATGGCTTTCCCTCGTATGAACAATATGAGTTTTTGGCTTCTTCCTCCTGCTCTGACTTTGTTGTTGGGTTCTGCGGCGGTTGAGGGGGGAGTTGGCACAGGTTGGACGGTGTATCCGCCTTTGGCCGGCAATGTTGCGCACGCGGGGGGGTCAGTGGATTTAGCTATTTTTTCTTTACATTTGGCTGGTGTTTCTTCTATTTTGGGGGCGATTAATTTTATCACTACGGTGGTAAATATGCGGTGG…
>NemBar0508	KU840059	Hubrechtella dubia	Sweden			Per Sundberg & Tobias Kånneby	CTAGGTCAGCCGGGAGCACTTCTGGGGGATGATCAGCTTTACAATGTAATTGTAACTGCTCATGCTTTTGTAATGATTTTTTTTTTGGTAATGCCTGTTTTGATTGGGGGTTTTGGAAACTGGTTGGTCCCTCTTATATTAGGGGCTCCGGATATGGCTTTTCCTCGGATAAATAATATAAGATTTTGGTTACTTCCGCCTTCCTTAACTTTGCTTTTAGCTTCTGCTGCGGTTGAAGGGGGAGCCGGGACTGGTTGGACTGTCTATCCTCCTTTATCAAGAAATTTAACTCATGCAGGTGGTTCTGTTGATTTAGCTATTTTTTCTCTTCATTTAGCTGGAATTTCTTCCATTTTGGGGGCGATTAACTTTATTACTACTGTTATCAATATGCGTTGG…
>NemBar0509	KU840060	Hubrechtella dubia	Sweden			Per Sundberg & Tobias Kånneby	CTAGGTCAGCCGGGAGCACTTCTGGGGGATGATCAGCTTTACAATGTAATTGTAACTGCTCATGCTTTTGTAATGATTTTTTTTTTGGTAATGCCTGTTTTGATTGGGGGTTTTGGAAACTGGTTGGTCCCTCTTATATTAGGGGCTCCGGATATGGCTTTTCCTCGGATAAATAATATAAGATTTTGGTTACTTCCGCCTTCCTTAACTTTGCTTTTAGCTTCTGCTGCGGTTGAAGGGGGAGCCGGGACTGGTTGGACTGTCTATCCTCCTTTATCAAGAAATTTAACTCATGCAGGTGGTTCTGTTGATTTAGCTATTTTTTCTCTTCATTTAGCTGGAATTTCTTCCATTTTGGGGGCGATTAACTTTATTACTACTGTTATCAATATGCGTTGG…
>NemBar0510	KU840061	Hubrechtella dubia	Sweden			Per Sundberg & Tobias Kånneby	CTAGGTCAGCCGGGAGCACTTTTGGGGGATGATCAGCTTTACAATGTAATTGTAACTGCTCATGCTTTTGTAATGATTTTTTTTTTGGTAATGCCTGTCTTGATTGGGGGTTTTGGAAACTGGTTGGTCCCTCTTATATTAGGGGCTCCGGATATGGCTTTTCCTCGGATAAATAACATAAGATTTTGATTACTTCCGCCTTCCTTAACTTTGCTTTTAGCTTCTGCTGCGGTTGAAGGGGGAGCCGGGACTGGTTGGACTGTCTATCCTCCTTTATCAAGAAATTTAACTCATGCAGGTGGTTCTGTTGATTTAGCTATTTTTTCTCTTCATTTAGCTGGAATTTCTTCCATTTTGGGGGCGATTAACTTTATTACTACTGTTATCAATATGCGTTGG…
>NemBar0511	KU840062	Hubrechtella dubia	Sweden			Per Sundberg & Tobias Kånneby	CTAGGTCAGCCGGGAGCACTTCTGGGGGATGATCAGCTCTACAATGTAATTGTAACTGCTCATGCTTTTGTAATGATTTTTTTTTTGGTAATGCCTGTTTTGATTGGGGGTTTTGGAAACTGGTTGGTCCCTCTTATATTAGGGGCTCCGGATATGGCTTTTCCTCGGATAAATAATATAAGATTTTGATTACTTCCGCCTTCCTTAACTTTGCTTTTAGCTTCTGCTGCGGTTGAAGGGGGAGCCGGGACTGGTTGGACTGTCTATCCTCCTTTATCAAGAAATTTAACTCATGCAGGTGGTTCTGTTGATTTAGCTATTTTTTCTCTTCATTTAGCTGGAATTTCTTCCATTTTGGGGGCGATTAACTTTATTACTACTGTTATCAATATGCGTTGG…
>NemBar0513	KU840063	Hubrechtella dubia	Sweden			Per Sundberg & Tobias Kånneby	CTAGGTCAGCCGGGAGCACTTCTGGGGGATGATCAGCTTTACAATGTAATTGTAACTGCTCATGCTTTTGTAATGATTTTTTTTTTGGTAATGCCTGTTTTGATTGGGGGTTTTGGAAACTGGTTGGTCCCTCTTATATTAGGGGCTCCGGATATGGCTTTTCCTCGGATAAATAATATAAGATTTTGGTTACTTCCGCCTTCCTTAACTTTGCTTTTAGCTTCTGCTGCGGTTGAAGGGGGAGCCGGGACTGGTTGGACTGTCTATCCTCCTTTATCAAGAAATTTAACTCATGCAGGTGGTTCTGTTGATTTAGCTATTTTTTCTCTTCATTTAGCTGGAATTTCTTCCATTTTGGGGGCGATTAACTTTATTACTACTGTTATCAATATGCGTTGG…
>NemBar0514	KU840064	Hubrechtella dubia	Sweden			Per Sundberg & Tobias Kånneby	CTAGGTCAGCCGGGAGCACTTCTGGGGGATGATCAGCTTTACAATGTAATTGTAACTGCTCATGCTTTTGTAATGATTTTTTTTTTGGTAATGCCTGTTTTGATTGGGGGTTTTGGAAACTGGTTGGTCCCTCTTATATTAGGGGCTCCGGATATGGCTTTTCCTCGGATAAATAATATAAGATTTTGGTTACTTCCGCCTTCCTTAACTTTGCTTTTAGCTTCTGCTGCGGTTGAAGGGGGAGCCGGGACTGGTTGGACTGTCTATCCTCCTTTATCAAGAAATTTAACTCATGCAGGTGGTTCTGTTGATTTAGCTATTTTTTCTCTTCATTTAGCTGGAATTTCTTCCATTTTGGGGGCGATTAACTTTATTACTACTGTTATCAATATGCGTTGG…
>NemBar0515	KU840065	Hubrechtella dubia	Sweden			Per Sundberg & Tobias Kånneby	CTAGGTCAGCCGGGAGCACTTCTGGGGGATGATCAGCTTTACAATGTAATTGTAACTGCTCATGCTTTTGTAATGATTTTTTTTTTGGTAATGCCTGTTTTGATTGGGGGTTTTGGAAACTGGTTGGTCCCTCTTATATTAGGGGCTCCGGATATGGCTTTTCCTCGGATAAATAATATAAGATTTTGGTTACTTCCGCCTTCCTTAACTTTGCTTTTAGCTTCTGCTGCGGTTGAAGGGGGAGCCGGGACTGGTTGGACTGTCTATCCTCCTTTATCAAGAAATTTAACTCATGCAGGTGGTTCTGTTGATTTAGCTATTTTTTCTCTTCATTTAGCTGGAATTTCTTCCATTTTGGGGGCGATTAACTTTATTACTACTGTTATCAATATGCGTTGG…
>NemBar0517	KU840066	Cerebratulus fuscus	Sweden			Per Sundberg & Tobias Kånneby	CTAGGCCAGCCTGGTGCTTTGCTGGGCGATGATCATTTGTATAATGTTATTGTGACTGCCCATGCTTTCGTTATGATCTTTTTTTTGGTTATGCCCGTGATGATTGGGGGATTCGGGAATTGGTTAGTCCCTCTAATGTTAGGTGCGCCGGATATGGCTTTCCCTCGTATGAACAACATGAGTTTTTGGCTTCTTCCTCCTGCTCTGACTTTGTTGTTGGGTTCTGCGGCGGTTGAGGGGGGAGTTGGCACAGGTTGGACGGTGTATCCGCCTTTGGCCGGCAATGTTGCGCACGCGGGGGGGTCAGTGGATTTAGCTATTTTTTCTTTACATTTGGCTGGTGTTTCTTCTATTCTGGGGGCGATTAATTTTATCACTACGGTGGTAAATATGCGGTGG…
>NemBar0518	KU840067	Cerebratulus fuscus	Sweden			Per Sundberg & Tobias Kånneby	CTAGGCCAGCCTGGTGCTTTGCTGGGCGATGATCATTTGTATAATGTTATTGTGACTGCCCATGCTTTCGTTATGATCTTTTTTTTGGTTATGCCCGTGATGATTGGGGGATTCGGGAATTGGTTAGTCCCTCTAATGTTAGGTGCGCCGGATATGGCTTTCCCTCGTATGAACAACATGAGTTTTTGGCTTCTTCCTCCTGCTCTGACTTTGTTGTTGGGTTCTGCGGCGGTTGAGGGGGGAGTTGGCACAGGTTGGACGGTGTATCCGCCTTTGGCCGGCAATGTTGCGCACGCGGGGGGGTCAGTGGATTTAGCTATTTTTTCTTTACATTTGGCTGGTGTTTCTTCTATTCTGGGGGCGATTAATTTTATCACTACGGTGGTAAATATGCGGTGG…
>NemBar0519	KU840068	Cerebratulus fuscus	Sweden			Per Sundberg & Tobias Kånneby	CTAGGCCAGCCTGGTGCTTTGCTGGGCGATGATCATTTGTATAATGTTATTGTGACTGCCCATGCTTTCGTTATGATCTTTTTTTTGGTTATGCCCGTGATGATTGGGGGATTCGGGAATTGGTTAGTCCCTCTAATGTTAGGTGCGCCGGATATGGCTTTCCCTCGTATGAACAACATGAGTTTTTGGCTTCTTCCTCCTGCTCTGACTTTGTTGTTGGGTTCTGCGGCGGTTGAGGGGGGAGTTGGCACAGGTTGGACGGTGTATCCGCCTTTGGCCGGCAATGTTGCGCACGCGGGGGGGTCAGTGGATTTAGCTATTTTTTCTTTACATTTGGCTGGTGTTTCTTCTATTCTGGGGGCGATTAATTTTATCACTACGGTGGTAAATATGCGGTGG…
>NemBar0520	KU840069	Pseudomicrura sp.	Sweden			Per Sundberg & Tobias Kånneby	CTTGGTCAGCCTGGGGCTCTTTTAGGTGATGATCATTTATATAATGTAATTGTAACCGCACATGCTTTTGTTATAATCTTCTTTTTAGTCATGCCTGTTATAATTGGTGGTTTTGGTAACTGATTAGTTCCTCTTATACTAGGGGCTCCTGATATGGCTTTTCCTCGTATAAATAATATGAGTTTTTGACTTCTGCCTCCTTCTTTAACATTATTATTAGGTTCAGGTGCTGTTGAAAGAGGGGTGGGTACGGGTTGAACTGTTTATCCTCCGCTTTCAGGTAATATTGCCCATTCAGGTGGTTCCGTAGATTTGGCTATTTTTTCTTTACACCTTGCGGGTGTCTCGTCTATTTTAGGTGCTATTAATTTTATTACTACTGTTTTGAATATGCGTTGA…
>NemBar0521	KU840070	Hubrechtella dubia	Sweden			Per Sundberg & Tobias Kånneby	CTAGGTCAGCCGGGAGCACTTCTGGGGGATGATCAGCTTTACAATGTAATTGTAACTGCTCATGCTTTTGTAATGATTTTTTTTTTGGTAATGCCTGTTTTGATTGGGGGTTTTGGAAACTGGTTGGTCCCTCTTATATTAGGGGCTCCGGATATGGCTTTTCCTCGGATAAATAATATAAGATTTTGATTACTTCCGCCTTCCTTAACTTTGCTTTTAGCTTCTGCTGCGGTTGAAGGGGGAGCCGGGACTGGTTGGACTGTCTATCCTCCTTTATCAAGAAATTTAACTCATGCAGGTGGTTCTGTTGATTTAGCTATTTTTTCTCTTCATTTAGCTGGAATTTCTTCCATTTTGGGGGCGATTAACTTTATTACTACTGTTATCAATATGCGTTGG…
>NemBar0522	KU840071	Hubrechtella dubia	Sweden			Per Sundberg & Tobias Kånneby	CTAGGTCACCCGGGAGCACTTCTGGGGGATGATCAGCTTTACAATGTAATTGTAACTGCCCATGCTTTTGTAAAGATTTTTTTTTTGGTAATGCCTGTTTTGATTGGGGGTTTTGGAAACTGGTTGGTCCCTCTTATATTAGGGGCTCCGGATATGGCTTTTCCTCGGATAAATAATATAAGATTTTGATTACTTCCGCCTTCCTTAACTTTGCTTTTAGCTTCTGCTGCGGTTGAAGGGGGAGCCGGGACTGGTTGGACTGTCTATCCTCCTTTATCAAGAAATTTAACTCATGCAGGTGGTTCTGTTGATTTAGCTATTTTTTCTCTTCATTTAGCTGGAATTTCTTCCATTTTGGGGGCGATTAACTTTATTACTACTGTTATCAATATGCGTTGG…
>NemBar0524	KU840072	Hubrechtella dubia	Sweden			Per Sundberg & Tobias Kånneby	CTAGGTCAGCCGGGAGCACTTCTGGGGGATGATCAGCTTTACAATGTAATTGTAACTGCTCATGCTTTTGTAATGATTTTTTTTTTGGTAATGCCTGTTTTGATTGGGGGTTTTGGAAACTGGTTGGTCCCTCTTATATTAGGGGCTCCGGATATGGCTTTTCCTCGGATAAATAATATAAGATTTTGATTACTTCCGCCTTCCTTAACTTTGCTTTTAGCTTCTGCTGCGGTTGAGGGGGGAGCCGGGACTGGTTGGACTGTCTATCCTCCTTTATCAAGAAATTTAACTCATGCAGGTGGTTCTGTTGATTTAGCTATTTTTTCTCTTCATTTAGCTGGAATTTCTTCCATTTTGGGGGCGATTAACTTTATTACTACTGTTATCAATATGCGTTGG…
>NemBar0527	KU840073	Hubrechtella dubia	Sweden			Per Sundberg & Tobias Kånneby	CTAGGTCAGCCGGGAGCACTTCTGGGGGATGATCAGCTTTACAATGTAATTGTAACTGCTCATGCTTTTGTAATGATTTTTTTTTTGGTAATGCCTGTTTTGATTGGGGGTTTTGGAAACTGGTTGGTCCCTCTTATATTAGGGGCTCCGGATATGGCTTTTCCTCGGATAAATAATATAAGATTTTGGTTACTTCCGCCTTCCTTAACTTTGCTTTTAGCTTCTGCTGCGGTTGAAGGGGGAGCCGGGACTGGTTGGACTGTCTATCCTCCTTTATCAAGAAATTTAACTCATGCAGGTGGTTCTGTTGATTTAGCTATTTTTTCTCTTCATTTAGCTGGAATTTCTTCCATTTTGGGGGCGATTAACTTTATTACTACTGTTATCAATATGCGTTGG…
>NemBar0528	KU840074	Hubrechtella dubia	Sweden			Per Sundberg & Tobias Kånneby	CTAGGTCAGCCGGGAGCACTTCTGGGGGATGATCAGCTTTACAATGTAATTGTAACTGCTCATGCTTTTGTAATGATTTTTTTTTTGGTAATGCCTGTTTTGATTGGGGGTTTTGGAAACTGGTTGGTCCCCCTTATATTAGGGGCTCCGGATATGGCTTTTCCTCGGATAAATAATATAAGATTTTGGTTACTTCCGCCTTCCTTAACTTTGCTTTTAGCTTCTGCTGCGGTTGAAGGGGGAGCCGGGACTGGTTGGACTGTCTATCCTCCTTTATCAAGAAATTTAACTCATGCAGGTGGTTCTGTTGATTTAGCTATTTTTTCTCTTCATTTAGCTGGAATTTCTTCCATTTTGGGGGCGATTAACTTTATTACTACTGTTATCAATATGCGTTGG…
>NemBar0529	KU840075	Hubrechtella dubia	Sweden			Per Sundberg & Tobias Kånneby	CTAGGTCAGCCGGGAGCACTTCTGGGGGATGATCAGCTTTACAATGTAATTGTAACTGCTCATGCTTTTGTAATGATTTTTTTTTTGGTAATGCCTGTTTTGATTGGGGGTTTTGGAAACTGGTTGGTCCCTCTTATATTAGGGGCTCCGGATATGGCTTTTCCTCGGATAAATAATATAAGATTTTGATTACTTCCGCCTTCCTTAACTTTGCTTTTAGCTTCTGCTGCGGTTGAAGGGGGAGCCGGGACTGGTTGGACTGTCTATCCTCCTTTATCAAGAAATTTAACTCATGCAGGTGGTTCTGTTGATTTAGCTATTTTTTCTCTTCATTTAGCTGGAATTTCTTCCATTTTGGGGGCGATTAACTTTATTACTACTGTTATCAATATGCGTTGG…
>NemBar0530	KU840076	Hubrechtella dubia	Sweden			Per Sundberg & Tobias Kånneby	CTAGGTCAGCCGGGAGCACTTCTGGGGGATGATCAGCTTTACAATGTAATTGTAACTGCTCATGCTTTTGTAATGATTTTTTTTTTGGTAATGCCTGTTTTGATTGGGGGTTTTGGAAACTGGTTGGTCCCTCTTATATTAGGGGCTCCGGATATGGCTTTTCCTCGGATAAATAATATAAGATTTTGATTACTTCCGCCTTCCTTAACTTTGCTTTTAGCTTCTGCTGCGGTTGAAGGGGGAGCCGGGACTGGTTGGACTGTCTATCCTCCTTTATCAAGAAATTTAACTCATGCAGGTGGTTCTGTTGATTTAGCTATTTTTTCTCTTCATTTAGCTGGAATTTCTTCCATTTTGGGGGCGATTAACTTTATTACTACTGTTATCAATATGCGTTGG…
>NemBar0532	KU840077	Hubrechtella dubia	Sweden			Per Sundberg & Tobias Kånneby	CTAGGTCAGCCGGGAGCACTTCTGGGGGATGATCAGCTTTACAATGTAATTGTAACTGCTCATGCTTTTGTAATGATTTTTTTTTTGGTAATGCCTGTTTTGATTGGGGGTTTTGGAAACTGGTTGGTCCCTCTTATATTAGGGGCTCCGGATATGGCTTTTCCTCGGATAAATAATATAAGATTTTGGTTACTTCCGCCTTCCTTAACTTTGCTTTTAGCTTCTGCTGCGGTTGAAGGGGGAGCCGGGACTGGTTGGACTGTCTATCCTCCTTTATCAAGAAATTTAACTCATGCAGGTGGTTCTGTTGATTTAGCTATTTTTTCTCTTCATTTAGCTGGAATTTCTTCCATTTTGGGGGCGATTAACTTTATTACTACTGTTATCAATATGCGTTGG…
>NemBar0533	KU840078	Hubrechtella dubia	Sweden			Per Sundberg & Tobias Kånneby	CTAGGTCAGCCGGGAGCACTTCTGGGGGATGATCAGCTTTACAATGTAATTGTAACTGCTCATGCTTTTGTAATGATTTTTTTTTTGGTAATGCCTGTTTTGATTGGGGGTTTTGGAAACTGGTTGGTCCCTCTTATATTAGGGGCTCCGGATATGGCTTTTCCTCGGATAAATAATATAAGATTTTGATTACTTCCGCCTTCCTTAACTTTGCTTTTAGCTTCTGCTGCGGTTGAAGGGGGAGCCGGGACTGGTTGGACTGTCTATCCTCCTTTATCAAGAAATTTAACTCATGCAGGTGGTTCTGTTGATTTAGCTATTTTTTCTCTTCATTTAGCTGGAATTTCTTCCATTTTGGGGGCGATTAACTTTATTACTACTGTTATCAATATGCGTTGG…
>NemBar0534	KU840079	Hubrechtella dubia	Sweden			Per Sundberg & Tobias Kånneby	CTAGGTCAGCCGGGAGCACTTCTGGGGGATGATCAGCTTTACAATGTAATTGTAACTGCTCATGCTTTTGTAATGATTTTTTTTTTGGTAATGCCTGTTTTGATTGGGGGTTTTGGAAACTGGTTGGTCCCTCTTATATTAGGGGCTCCGGATATGGCTTTTCCTCGGATAAATAATATAAGATTTTGATTACTTCCGCCTTCCTTAACTTTGCTTTTAGCTTCTGCTGCGGTTGAAGGGGGAGCCGGGACTGGTTGGACTGTCTATCCTCCTTTATCAAGAAATTTAACTCATGCAGGTGGTTCTGTTGATTTAGCTATTTTTTCTCTTCATTTAGCTGGAATTTCTTCCATTTTGGGGGCGATTAACTTTATTACTACTGTTATCAATATGCGTTGG…
>NemBar0535	KU840080	Hubrechtella dubia	Sweden			Per Sundberg & Tobias Kånneby	CTAGGTCAGCCGGGAGCACTTCTGGGGGATGATCAGCTTTACAATGTAATTGTAACTGCTCATGCTTTTGTGATGATTTTTTTTTTGGTAATGCCTGTTTTGATTGGGGGTTTTGGAAACTGGTTGGTCCCTCTTATATTAGGGGCTCCGGATATGGCTTTTCCTCGGATAAATAATATAARATTTTGATTACTTCCSCCTTCCTTAACTTTGCTTTTAGCTTCTGCTGCGGTTGAAGGGGGAGCCGGGACTGGTTGGACTGTCTATCCTCCTTTATCAAGAAATTTAACTCATGCAGGTGGTTCTGTTGATTTAGCTATTTTTTCTCTTCATTTAGCTGGAATTTCTTCCATTTTGGGGGCGATTAACTTTATTACTACTGTTATCAATATGCGTTGG…
>NemBar0536	KU840081	Pseudomicrura sp.	Sweden			Per Sundberg & Tobias Kånneby	CTTGGTCAGCCTGGGGCTCTTTTAGGTGATGATCATTTATATAATGTAATTGTAACCGCACATGCTTTTGTTATAATCTTCTTTTTAGTCATGCCTGTTATAATTGGTGGTTTTGGTAACTGATTAGTTCCTCTTATACTAGGGGCTCCTGATATGGCTTTTCCTCGTATAAATAATATGAGTTTTTGACTTCTGCCTCCTTCTTTAACATTATTATTAGGTTCAGGTGCTGTTGAAAGAGGGGTGGGTACGGGTTGAACTGTTTATCCTCCGCTTTCAGGTAATATTGCCCATTCAGGTGGTTCCGTAGATTTGGCTATTTTTTCTTTACACCTTGCGGGTGTCTCGTCTATTTTAGGTGCTATTAATTTTATTACTACTGTTTTGAATATGCGTTGA…
>NemBar0537	KU840082	Pseudomicrura sp.	Sweden			Per Sundberg & Tobias Kånneby	CTTGGTCAGCCTGGGGCTCTTTTAGGTGATGATCATTTATATAATGTAATTGTAACCGCACATGCTTTTGTTATAATCTTCTTTTTAGTCATGCCTGTTATAATTGGTGGTTTTGGTAACTGATTAGTTCCTCTTATACTAGGGGCTCCTGATATGGCTTTTCCTCGTATAAATAATATGAGTTTTTGACTTCTGCCTCCTTCTTTAACATTATTATTAGGTTCAGGTGCTGTTGAAAGAGGGGTGGGTACGGGTTGAACTGTTTATCCTCCGCTTTCAGGTAATATTGCCCATTCAGGTGGTTCCGTAGATTTGGCTATTTTTTCTTTACACCTTGCAGGTGTCTCGTCTATTTTAGGTGCTATTAATTTTATTACTACTGTTTTGAATATGCGTTGA…
>NemBar0538	KU840083	Pseudomicrura sp.	Sweden			Per Sundberg & Tobias Kånneby	CTTGGTCAGCCTGGGGCTCTTTTAGGTGATGATCATTTATACAATGTAATTGTAACCGCGCATGCTTTTGTTATAATCTTCTTTTTAGTCATGCCTGTTATAATTGGTGGTTTTGGTAACTGATTAGTTCCTCTTATACTAGGGGCTCCTGATATGGCTTTTCCTCGTATAAATAATATGAGTTTTTGACTTCTGCCTCCTTCTTTAACATTATTATTAGGTTCAGGTGCTGTTGAAAGAGGGGTGGGTACGGGTTGAACTGTTTATCCTCCGCTTTCAGGTAATATTGCCCATTCAGGTGGTTCCGTAGATTTGGCTATTTTTTCTTTACACCTTGCGGGTGTCTCGTCTATTTTAGGTGCTATTAATTTTATTACTACTGTTTTGAATATGCGTTGA…
>NemBar0539	KU840084	Hubrechtella dubia	Sweden			Per Sundberg & Tobias Kånneby	CTAGGTCAGCCGGGAGCACTTCTGGGGGATGATCAGCTCTACAATGTAATTGTAACTGCTCATGCTTTTGTAATGATTTTTTTTTTGGTAATGCCTGTTTTGATTGGGGGTTTTGGAAACTGGTTGGTCCCTCTTATATTAGGGGCTCCGGATATGGCTTTTCCTCGGATAAATAATATAAGATTTTGATTACTTCCGCCTTCCTTAACTTTGCTTTTAGCTTCTGCTGCGGTTGAAGGGGGAGCCGGGACTGGTTGGACTGTCTATCCTCCTTTATCAAGAAATTTAACTCATGCAGGTGGTTCTGTTGATTTAGCTATTTTTTCTCTTCATTTAGCTGGAATTTCTTCCATTTTGGGGGCGATTAACTTTATTACTACTGTTATCAATATGCGTTGG…
>NemBar0551	KU840085	Carinina ochracea	Sweden			Per Sundberg & Tobias Kånneby	TTGGGTCAGCCTGGGGCTTTATTAGGTGACGACCATCTTTACAATGTAATTGTTACTGCTCATGCTTTTGTTATGATTTTTTTTCTTGTTATGCCTGTTATGATTGGTGGCTTTGGAAACTGGCTTGTTCCTTTGATGTTGGGGGCTCCTGATATAGCTTTTCCTCGTATAAATAACATAAGTTTCTGACTGCTTCCCCCCTCGTTGACTCTTTTACTAATGTCGGCTGCTGTTGAGAGTGGGGCTGGTACAGGTTGGACTGTCTATCCTCCTCTTTCTTCTAATTTGGCCCACTCTGGGGGGTCTGTTGATTTGGCTATTTTTTCTTTACATTTGGCTGGTGTGTCTTCTATTTTAGGTGCTATTAATTTTATTACTACTGTTATTAATATGCGGTGG…
>NemBar0587	KU840086	Oxypolia beaumontiana	Sweden				CTTGGTCAGCCCGGCGCTCTCTTAGGTGACGATCAGCTGTATAATGTGATTGTGACTGCTCACGCCTTTGTCATAATTTTTTTTCTAGTTATGCCCGTTATAATTGGTGGGTTCGGAAATTGGCTGGTGCCTTTGATGTTGGGGGCCCCAGATATGGCTTTTCCTCGTATAAATAATATAAGGTTTTGGCTTTTGCCCCCGGCACTTATTCTTCTTCTGTCTTCTGGGGCTGTAGAGAGGGGAGTTGGTACTGGTTGAACAGTTTATCCCCCCTTATCTAGTAATGTTGCTCATGCCGGCGGGTCTGTAGATTTGGCTATTTTTTCTCTCCATCTTGCCGGGGTTTCTTCTATTTTGGGCGCAATTAACTTTATTACTACGATTGTTAATATGCGTTGG…
>NemBar0589	KU840087	Hubrechtella sp.	Sweden				TTGGGTCAACCTGGTGCTCTGTTGGGTGATGATCACTTATATAATGTTATTGTGACCGCTCACGCTTTTGTTATGATTTTTTTTCTTGTGATGCCTGTTATGATTGGTGGTTTTGGAAATTGGCTTGTCCCTTTGATGTTGGGTGCTCCAGACATGGCTTTTCCTCGTATGAATAATATGAGTTTTTGGTTATTACCTCCATCTCTTGCTTTACTCCTATTTTCTGGTGCTGTTGAGAGTGGTGTTGGTACCGGTTGGACTGTTTATCCTCCCCTATCTTCTAATTTGGCACATTCGGGTGGTTCTGTTGATTTAGCAATTTTTTCTCTTCATTTAGCTGGTATTTCTTCTATCTTAGGTGCAATTAATTTTATCACTACTGTTATTAATATGCGTTGA…
>NemBar0590	KU840088	Nemertea sp.	Sweden				TTAGGGCAGCCTGGCGCTTTATTAGGTGACGATCAGTTATATAATGTTATTGTGACTGCTCATGCGTTTGTAATGATTTTTTTTTTAGTGATGCCTGTTATAATTGGGGGCTTTGGTAATTGGCTGGTTCCGTTAATATTGGGGGCTCCTGATATGGCGTTTCCTCGAATAAACAATATGAGGTTTTGGTTGTTGCCCCCCTCTTTAACTTTGTTATTAATATCAGCAGCAGTGGAGGGTGGTGCTGGTACTGGGTGAACGGTTTATCCGCCTCTTGCTTCAAATATTGCCCATGCGGGTGGGTCTGTTGATTTGGCAATTTTTTCTTTGCATTTGGCTGGGGTATCTTCTATTTTAGGGGCAATTAATTTCATTACTACTATTGTGAATATGCGGTGA…
>NemBar0591	KU840089	Oerstedia sp.	Sweden				TTAGGACAGCCTGGTTCTTTATTAGGTGATGATCAGCTTTATAATGTTATTGTTACTGCTCATGCTTTTGTTATAATTTTTTTTTTAGTTATACCTGTAATAATTGGAGGATTTGGAAATTGATTGGTTCCTTTAATATTAGGAGCTCCTGATATGGCTTTTCCTCGAATAAATAATATAAGATTTTGGCTTTTACCTCCAGCTTTAACTTTATTGTTATTTTCTGGAGCTATTGAAAGAGGGGTTGGAACGGGGTGAACTGTTTATCCTCCTTTATCAAGAAATATTGCGCATTCTGGTGGTTCTGTTGACTTAGCTATTTTTTCTTTACATTTAGCTGGTGTATCTTCTATTTTAGGAGCAATTAATTTTATTACAACAATTATTAATATACGTTGG…
>NemBar0657	KU840090	Lineus ruber	Wales			Malin Strand	CTAGGGCAGCCCGGGGCTTTGTTAGGAGACGATCATTTGTATAATGTAATTGTAACTGCGCATGCTTTTGTGATAATTTTTTTTTTGGTTATGCCTGTAATAATTGGTGGGTTTGGAAACTGACTTGTTCCTTTAATGTTGGGGGCGCCAGACATGGCTTTTCCTCGTATAAACAACATAAGATTTTGGTTGTTGCCTCCTGCTTTGACTCTACTTTTGGGCTCAGCTGCAGTTGAGGGAGGGGCTGGGACTGGTTGAACGGTTTACCCTCCTTTGGCTGGGAATGTCGCCCATGCTGGTGGTTCTGTGGACTTAGCTATTTTCTCTTTGCATCTTGCTGGTGTGTCTTCTATTTTAGGGGCTATTAATTTTATTACTACGGTTGCTAATATACGATGA…
>NemBar0658	KU840091	Lineus ruber	Wales			Malin Strand	CTAGGGCAGCCCGGGGCTTTGTTAGGAGACGATCATTTGTATAATGTAATTGTAACTGCGCATGCTTTTGTGATAATTTTTTTTTTGGTTATGCCTGTAATAATTGGTGGGTTTGGAAACTGACTTGTTCCTTTAATGTTGGGGGCGCCAGACATGGCTTTTCCTCGTATAAACAACATAAGATTTTGGTTGTTGCCTCCTGCTTTGACTCTACTTTTGGGCTCAGCTGCAGTTGAGGGAGGGGCTGGGACTGGTTGAACGGTTTACCCTCCTTTGGCTGGGAATGTCGCCCATGCTGGTGGTTCTGTGGACTTAGCTATTTTCTCTTTGCATCTTGCTGGTGTGTCTTCTATTTTAGGGGCTATTAATTTTATTACTACGGTTGTTAATATACGATGA…
>NemBar0659	KU840092	Lineus ruber	Wales	lat-lon=53.5533333 N, 003.1725000 W		Malin Strand	CTAGGGCAGCCCGGGGCTTTGTTAGGAGACGATCATTTGTATAATGTAATTGTAACTGCGCATGCTTTTGTGATAATTTTTTTTTTGGTTATGCCTGTAATAATTGGTGGGTTTGGAAACTGACTTGTTCCTTTAATGTTGGGGGCGCCAGACATGGCTTTTCCTCGTATAAACAACATAAGATTTTGGTTGTTGCCTCCTGCTTTGACTCTACTTTTGGGCTCAGCTGCAGTTGAGGGAGGGGCTGGGACTGGTTGAACGGTTTACCCTCCTTTGGCTGGGAATGTCGCCCATGCTGGTGGTTCTGTGGACTTAGCTATTTTCTCTTTGCATCTTGCTGGTGTGTCTTCTATTTTAGGGGCTATTAATTTTATTACTACGGTTGTTAATATACGATGA…
>NemBar0660	KU840093	Lineus ruber	Wales	lat-lon=53.5533333 N, 003.1725000 W		Malin Strand	CTAGGGCAGCCCGGGGCTTTGTTAGGAGACGATCATTTGTATAATGTAATTGTAACTGCGCATGCTTTTGTGATAATTTTTTTTTTGGTTATGCCTGTAATAATTGGTGGGTTTGGAAACTGACTTGTTCCTTTAATGTTGGGGGCGCCAGACATGGCTTTTCCTCGTATAAACAACATAAGATTTTGGTTGTTGCCTCCTGCTTTGACTCTACTTTTGGGCTCAGCTGCAGTTGAGGGAGGGGCTGGGACTGGTTGAACGGTTTACCCTCCTTTGGCTGGGAATGTCGCCCATGCTGGTGGTTCTGTGGACTTAGCTATTTTCTCTTTGCATCTTGCTGGTGTGTCTTCTATTTTAGGGGCTATTAATTTTATTACTACGGTTGTTAATATACGATGA…
>NemBar0664	KU840094	Lineus ruber	Wales			Malin Strand	CTAGGGCAGCCCGGGGCTTTGTTAGGAGACGATCATTTGTATAATGTAATTGTAACTGCGCATGCTTTTGTGATAATTTTTTTTTTGGTTATGCCTGTAATAATTGGTGGGTTTGGAAACTGACTTGTTCCTTTAATGTTGGGGGCGCCAGACATGGCTTTTCCTCGTATAAACAACATAAGATTTTGGTTGTTGCCTCCTGCTTTGACTCTACTTTTGGGCTCAGCTGCAGTTGAGGGAGGGGCTGGGACTGGTTGAACGGTTTACCCTCCTTTGGCTGGGAATGTCGCCCATGCTGGTGGTTCTGTGGACTTAGCTATTTTCTCTTTGCATCTTGCTGGTGTGTCTTCTATTTTAGGGGCTATTAATTTTATTACTACGGTTGTTAATATACGATGA…
>NemBar0669	KU840095	Riseriellus sp.	England			Malin Strand	TTAGGGCAGCCGGGGGCGTTATTAGGAGATGACCATTTGTATAATGTTATTGTTACGGCTCATGCCTTTGTTATGATTTTCTTTTTAGTAATGCCAGTAATGATTGGTGGTTTTGGAAATTGGCTTGTTCCCTTGATGTTGGGGGCGCCGGATATAGCTTTTCCTCGGATAAATAATATGAGCTTTTGATTGTTGCCTCCCGCCTTGACTTTGCTTCTTGGCTCGGCTGCTGTGGAAGGAGGTGCGGGGACGGGTTGGACGGTCTACCCGCCTCTGGCCGGTAATGTGGCGCATGCTGGTGGTTCTGTGGATCTGGCTATTTTTTCTTTACATTTAGCTGGGGTGTCTTCTATTTTGGGAGCGATTAATTTTATTACTACTGTTGTAAATATACGGTGG…
>NemBar0670	KU840096	Riseriellus sp.	England			Malin Strand	TTAGGGCAGCCGGGGGCGTTATTAGGAGATGACCATTTGTATAATGTTATTGTTACGGCTCATGCCTTTGTTATGATTTTCTTTTTAGTAATGCCAGTAATGATTGGTGGTTTTGGAAATTGGCTTGTTCCCTTGATGTTGGGGGCGCCGGATATAGCTTTTCCTCGGATAAATAATATGAGCTTTTGATTGTTGCCTCCCGCCTTGACTTTGCTTCTTGGCTCGGCTGCTGTGGAAGGAGGTGCGGGGACGGGTTGGACGGTCTACCCGCCTCTGGCCGGTAATGTGGCGCATGCTGGTGGTTCTGTGGATCTGGCTATTTTTTCTTTACATTTAGCTGGGGTGTCTTCTATTTTGGGAGCGATTAATTTTATTACTACTGTTGTAAATATACGGTGG…
>NemBar0682	KU840097	Lineus viridis	Wales			Malin Strand	CTAGGGCAGCCTGGGGCGCTGTTAGGAGATGATCATTTATACAATGTAATTGTGACTGCGCATGCCTTTGTTATGATTTTTTTTTTGGTTATACCTGTGATGATTGGGGGATTTGGAAATTGGCTTGTTCCTTTAATATTAGGAGCTCCAGATATGGCTTTTCCTCGTATGAATAACATAAGATTTTGGTTGCTTCCTCCTGCTTTAACTTTACTTTTGGGGTCAGCTGCAGTTGAGGGGGGAGCTGGGACTGGTTGAACGGTATATCCTCCTTTGGCCGGTAATGTCGCGCATGCTGGTGGTTCCGTAGATTTAGCTATTTTTTCTTTACACCTTGCTGGTGTATCTTCTATTTTAGGAGCTATTAATTTTATTACTACAATTGTAAATATGCGGTGG…
>NemBar0683	KU840098	Lineus viridis	Wales			Malin Strand	CTAGGGCAGCCTGGGGCGCTGTTAGGAGATGATCATTTATACAATGTAATTGTGACTGCGCATGCCTTTGTTATGATTTTTTTTTTGGTTATACCTGTGATGATTGGGGGATTTGGAAATTGGCTTGTTCCTTTAATATTAGGAGCTCCAGATATGGCTTTTCCTCGTATGAATAACATAAGATTTTGGTTGCTTCCTCCTGCTTTAACTTTACTTTTGGGGTCAGCTGCAGTTGAGGGGGGAGCTGGGACTGGTTGAACGGTATATCCTCCTTTGGCCGGTAATGTCGCGCATGCTGGTGGTTCCGTAGATTTAGCTATTTTTTCTTTACACCTTGCTGGTGTATCTTCTATTTTAGGAGCTATTAATTTTATTACTACAATTGTAAATATGCGGTGG…
>NemBar0706	KU840099	Cephalothrix rufifrons				Malin Strand	TTAGGTCAACCTGGGGCTTTATTAGGTGATGATCAATTATATAATGTAATTGTAACTGCACATGCTTTTGTAATAATTTTTTTTTTAGTAATACCAGTTATAATTGGAGGATTTGGAAATTGGTTAGTTCCTTTGATGTTAGGGGCTCCAGATATGGCTTTTCCTCGAATGAATAATATAAGTTTTTGGTTACTACCCCCGGCTTTGACTTTATTATTAGCTTCAGGGGCTGTTGAGAGAGGAGTAGGTACAGGTTGGACTGTTTACCCTCCTCTTTCAGGAAATTTAGCTCATGCTGGAGGATCTGTTGATCTTGCTATTTTTTCTCTTCATTTGGCCGGAGTTTCATCCATTTTAGGTGCTATTAATTTTATTACTACTATTATTAATATGCGTTGG…
>NemBar0707	KU840100	Cephalothrix rufifrons				Malin Strand	TTAGGTCAACCTGGGGCTTTATTAGGTGATGATCAATTATATAATGTAATTGTAACTGCACATGCTTTTGTAATAATTTTTTTTTTAGTAATACCAGTTATAATTGGAGGATTTGGAAATTGGTTAGTTCCTTTGATGTTAGGGGCTCCAGATATGGCTTTTCCTCGAATGAATAATATAAGTTTTTGGTTACTACCCCCGGCTTTGACTTTATTATTAGCTTCAGGGGCTGTTGAGAGAGGAGTAGGTACAGGTTGGACTGTTTACCCTCCTCTTTCAGGAAATTTAGCTCATGCTGGAGGATCTGTTGATCTTGCTATTTTTTCTCTTCATTTGGCCGGAGTTTCATCCATTTTAGGTGCTATTAATTTTATTACTACTATTATTAATATGCGTTGG…
>NemBar0708	KU840101	Cephalothrix rufifrons				Malin Strand	TTAGGTCAACCTGGGGCTTTATTAGGTGATGATCAATTATATAATGTAATTGTAACTGCACATGCTTTTGTAATAATTTTTTTTTTAGTAATACCAGTTATAATTGGAGGATTTGGAAATTGGTTAGTTCCTTTGATGTTAGGGGCTCCAGATATGGCTTTTCCTCGAATGAATAATATAAGTTTTTGGTTACTACCCCCGGCTTTGACTTTATTATTAGCTTCAGGGGCTGTTGAGAGAGGAGTAGGTACAGGTTGGACTGTTTACCCTCCTCTTTCAGGAAATTTAGCTCATGCTGGAGGATCTGTTGATCTTGCTATTTTTTCTCTTCATTTGGCCGGAGTTTCATCCATTTTAGGTGCTATTAATTTTATTACTACTATTATTAATATGCGTTGG…
>NemBar0709	KU840102	Cephalothrix rufifrons				Malin Strand	TTAGGTCAACCTGGGGCTTTATTAGGTGATGATCAATTATATAATGTAATTGTAACTGCACATGCTTTTGTAATAATTTTTTTTTTAGTAATACCAGTTATAATTGGAGGATTTGGAAATTGGTTAGTTCCTTTGATGTTAGGGGCTCCAGATATGGCTTTTCCTCGAATGAATAATATAAGTTTTTGGTTACTACCCCCGGCTTTGACTTTATTATTAGCTTCAGGGGCTGTTGAGAGAGGAGTAGGTACAGGTTGGACTGTTTACCCTCCTCTTTCAGGAAATTTAGCTCATGCTGGAGGATCTGTTGATCTTGCTATTTTTTCTCTTCATTTGGCCGGAGTTTCATCCATTTTAGGTGCTATTAATTTTATTACTACTATTATTAATATGCGTTGG…
>NemBar0710	KU840103	Cephalothrix rufifrons				Malin Strand	TTAGGTCAACCTGGGGCTTTATTAGGTGATGATCAATTATATAATGTAATTGTAACTGCACATGCTTTTGTAATAATTTTTTTTTTAGTAATACCAGTTATAATTGGAGGATTTGGAAATTGGTTAGTTCCTTTGATGTTAGGGGCTCCAGATATGGCTTTTCCTCGAATGAATAATATAAGTTTTTGGTTACTACCCCCGGCTTTGACTTTATTATTAGCTTCAGGGGCTGTTGAGAGAGGAGTAGGTACAGGTTGGACTGTTTACCCTCCTCTTTCAGGAAATTTAGCTCATGCTGGAGGATCTGTTGATCTTGCTATTTTTTCTCTTCATTTGGCCGGAGTTTCATCCATTTTAGGTGCTATTAATTTTATTACTACTATTATTAATATGCGTTGG…
>NemBar0711	KU840104	Cephalothrix rufifrons				Malin Strand	TTAGGTCAACCTGGGGCTTTATTAGGTGATGATCAATTATATAATGTAATTGTAACTGCACATGCTTTTGTAATAATTTTTTTTTTAGTAATACCAGTTATAATTGGAGGATTTGGAAATTGGTTAGTTCCTTTGATGTTAGGGGCTCCAGATATGGCTTTTCCTCGAATGAATAATATAAGTTTTTGGTTACTACCCCCGGCTTTGACTTTATTATTAGCTTCAGGGGCTGTTGAGAGAGGAGTAGGTACAGGTTGGACTGTTTACCCTCCTCTTTCAGGAAATTTAGCTCATGCTGGAGGATCTGTCGATCTTGCTATTTTTTCTCTTCATTTGGCCGGAGTTTCATCCATTTTAGGTGCTATTAATTTTATTACTACTATTATTAATATGCGTTGG…
>NemBar0712	KU840105	Cephalothrix rufifrons				Malin Strand	TTAGGTCAACCTGGGGCTTTATTAGGTGATGATCAATTATATAATGTAATTGTAACTGCACATGCTTTTGTAATAATTTTTTTTTTAGTAATACCAGTTATAATTGGAGGATTTGGAAATTGGTTAGTTCCTTTGATGTTAGGGGCTCCAGATATGGCTTTTCCTCGAATGAATAATATAAGTTTTTGGTTACTACCCCCGGCTTTGACTTTATTATTAGCTTCAGGGGCTGTTGAGAGAGGAGTAGGTACAGGTTGGACTGTTTACCCTCCTCTTTCAGGAAATTTAGCTCATGCTGGAGGATCTGTTGATCTTGCTATTTTTTCTCTTCATTTGGCCGGAGTTTCATCCATTTTAGGTGCTATTAATTTTATTACTACTATTATTAATATGCGTTGG…
>NemBar0713	KU840106	Cephalothrix rufifrons				Malin Strand	TTAGGTCAACCTGGGGCTTTATTAGGTGATGATCAATTATATAATGTAATTGTAACTGCACATGCTTTTGTAATAATTTTTTTTTTAGTAATACCAGTTATAATTGGAGGATTTGGAAATTGGTTAGTTCCTTTGATGTTAGGGGCTCCAGATATGGCTTTTCCTCGAATGAATAATATAAGTTTTTGGTTACTACCCCCGGCTTTGACTTTATTATTAGCTTCAGGGGCTGTTGAGAGAGGAGTAGGTACAGGTTGGACTGTTTACCCTCCTCTTTCAGGAAATTTAGCTCATGCTGGAGGATCTGTTGATCTTGCTATTTTTTCTCTTCATTTGGCCGGAGTTTCATCCATTTTAGGTGCTATTAATTTTATTACTACTATTATTAATATGCGTTGG…
>NemBar0714	KU840107	Cephalothrix rufifrons				Malin Strand	TTAGGTCAACCTGGGGCTTTATTAGGTGATGATCAATTATATAATGTAATTGTAACTGCACATGCTTTTGTAATAATTTTTTTTTTAGTAATACCAGTTATAATTGGAGGATTTGGAAATTGGTTAGTTCCTTTGATGTTAGGGGCTCCAGATATGGCTTTTCCTCGAATGAATAATATAAGTTTTTGGTTACTACCCCCGGCTTTGACTTTATTATTAGCTTCAGGGGCTGTTGAGAGAGGAGTAGGTACAGGTTGGACTGTTTACCCTCCTCTTTCAGGAAATTTAGCTCATGCTGGAGGATCTGTTGATCTTGCTATTTTTTCTCTTCATTTGGCCGGAGTTTCATCCATTTTAGGTGCTATTAATTTTATTACTACTATTATTAATATGCGTTGG…
>NemBar0715	KU840108	Cephalothrix rufifrons				Malin Strand	TTAGGTCAACCTGGGGCTTTATTAGGTGATGATCAATTATATAATGTAATTGTAACTGCACATGCTTTTGTAATAATTTTTTTTTTAGTAATACCAGTTATAATTGGAGGATTTGGAAATTGGTTAGTTCCTTTGATGTTAGGGGCTCCAGATATGGCTTTTCCTCGAATGAATAATATAAGTTTTTGGTTACTACCCCCGGCTTTGACTTTATTATTAGCTTCAGGGGCTGTTGAGAGAGGAGTAGGTACAGGTTGGACTGTTTACCCTCCTCTTTCAGGAAATTTAGCTCATGCTGGAGGATCTGTTGATCTTGCTATTTTTTCTCTTCATTTGGCCGGAGTTTCATCCATTTTAGGTGCTATTAATTTTATTACTACTATTATTAATATGCGTTGG…
>NemBar0716	KU840109	Cephalothrix rufifrons				Malin Strand	TTAGGTCAACCTGGGGCTTTATTAGGTGATGATCAATTATATAATGTAATTGTAACTGCACATGCTTTTGTAATAATTTTTTTTTTAGTAATACCAGTTATAATTGGAGGATTTGGAAATTGGTTAGTTCCTTTGATGTTAGGGGCTCCAGATATGGCTTTTCCTCGAATGAATAATATAAGTTTTTGGTTACTACCCCCGGCTTTGACTTTATTATTAGCTTCAGGGGCTGTTGAGAGAGGAGTAGGTACAGGTTGGACTGTTTACCCTCCTCTTTCAGGAAATTTAGCTCATGCTGGAGGATCTGTTGATCTTGCTATTTTTTCTCTTCATTTGGCCGGAGTTTCATCCATTTTAGGTGCTATTAATTTTATTACTACTATTATTAATATGCGTTGG…
>NemBar0717	KU840110	Cephalothrix rufifrons				Malin Strand	TTAGGTCAACCTGGGGCTTTATTAGGTGATGATCAATTATATAATGTAATTGTAACTGCACATGCTTTTGTAATAATTTTTTTTTTAGTAATACCAGTTATAATTGGAGGATTTGGAAATTGGTTAGTTCCTTTGATGTTAGGGGCTCCAGATATGGCTTTTCCTCGAATGAATAATATAAGTTTTTGGTTACTACCCCCGGCTTTGACTTTATTATTAGCTTCAGGGGCTGTTGAGAGAGGAGTAGGTACAGGTTGGACTGTTTACCCTCCTCTTTCAGGAAATTTAGCTCATGCTGGAGGATCTGTTGATCTTGCTATTTTTTCTCTTCATTTGGCCGGAGTTTCATCCATTTTAGGTGCTATTAATTTTATTACTACTATTATTAATATGCGTTGG…
>NemBar0718	KU840111	Cephalothrix rufifrons				Malin Strand	TTAGGTCAACCTGGGGCTTTATTAGGTGATGATCAATTATATAATGTAATTGTAACTGCACATGCTTTTGTAATAATTTTTTTTTTARTAATACCAGTTATAATTGGAGGATTTGGAAATTGGTTAGTTCCTTTGATGTTAGGGGCTCCAGATATGGCTTTTCCTCGAATGAATAATATAAGTTTTTGGTTACTACCCCCGGCTTTGACTTTATTATTAGCTTCAGGGGCTGTTGAGAGAGGAGTAGGTACAGGTTGGACTGTTTACCCTCCTCTTTCAGGAAATTTAGCTCATGCTGGAGGATCTGTTGATCTTGCTATTTTTTCTCTTCATTTGGCCGGAGTTTCATCCATTTTAGGTGCTATTAATTTTATTACTACTATTATTAATATGCGTTGG…
>NemBar0719	KU840112	Cephalothrix rufifrons				Malin Strand	TTAGGTCAACCTGGGGCTTTATTAGGTGATGATCAATTATATAATGTAATTGTAACTGCACATGCTTTTGTAATAATTTTTTTTTTAGTAATACCAGTTATAATTGGAGGATTTGGAAATTGGTTAGTTCCTTTGATGTTAGGGGCTCCAGATATGGCTTTTCCTCGAATGAATAATATAAGTTTTTGGTTACTACCCCCGGCTTTGACTTTATTATTAGCTTCAGGGGCTGTTGAGAGAGGAGTAGGTACAGGTTGGACTGTTTACCCTCCTCTTTCAGGAAATTTAGCTCATGCTGGAGGATCTGTTGATCTTGCTATTTTTTCTCTTCATTTGGCCGGAGTTTCATCCATTTTAGGTGCTATTAATTTTATTACTACTATTATTAATATGCGTTGG…
>NemBar0720	KU840113	Cephalothrix rufifrons				Malin Strand	TTAGGTCAACCTGGGGCTTTATTAGGTGATGATCAATTATATAATGTAATTGTAACTGCACATGCTTTTGTAATAATTTTTTTTTTAGTAATACCAGTTATAATTGGAGGATTTGGAAATTGGTTAGTTCCTTTGATGTTAGGGGCTCCAGATATGGCTTTTCCTCGAATGAATAATATAAGTTTTTGGTTACTACCCCCGGCTTTGACTTTATTATTAGCTTCAGGGGCTGTTGAGAGAGGAGTAGGTACAGGTTGGACTGTTTACCCTCCTCTTTCAGGAAATTTAGCTCATGCTGGAGGATCTGTTGATCTTGCTATTTTTTCTCTTCATTTGGCCGGAGTTTCATCCATTTTAGGTGCTATTAATTTTATTACTACTATTATTAATATGCGTTGG…
>NemBar0723	KU840114	Cephalothrix rufifrons				Malin Strand	TTAGGTCAACCTGGGGCTTTATTAGGTGATGATCAATTATATAATGTAATTGTAACTGCACATGCTTTTGTAATAATTTTTTTTTTAGTAATACCAGTTATAATTGGAGGATTTGGAAATTGGTTAGTTCCTTTGATGTTAGGGGCTCCAGATATGGCTTTTCCTCGAATGAATAATATAAGTTTTTGGTTACTACCCCCGGCTTTGACTTTATTATTAGCTTCAGGGGCTGTTGAGAGAGGAGTAGGTACAGGTTGGACTGTTTACCCTCCTCTTTCAGGAAATTTAGCTCATGCTGGAGGATCTGTTGATCTTGCTATTTTTTCTCTTCATTTGGCCGGAGTTTCATCCATTTTAGGTGCTATTAATTTTATTACTACTATTATTAATATGCGTTGG…
>NemBar0724	KU840115	Cephalothrix rufifrons				Malin Strand	TTAGGTCAACCTGGGGCTTTATTAGGTGATGATCAATTATATAATGTAATTGTAACTGCACATGCTTTTGTAATAATTTTTTTTTTAGTAATACCAGTTATAATTGGAGGATTTGGAAATTGGTTAGTTCCTTTGATGTTAGGGGCTCCAGATATGGCTTTTCCTCGAATGAATAATATAAGTTTTTGGTTACTACCCCCGGCTTTGACTTTATTATTAGCTTCAGGGGCTGTTGAGAGAGGAGTAGGTACAGGTTGGACTGTTTACCCTCCTCTTTCAGGAAATTTAGCTCATGCTGGAGGATCTGTTGATCTTGCTATTTTTTCTCTTCATTTGGCCGGAGTTTCATCCATTTTAGGTGCTATTAATTTTATTACTACTATTATTAATATGCGTTGG…
>NemBar0725	KU840116	Cephalothrix rufifrons				Malin Strand	TTAGGTCAACCTGGGGCTTTATTAGGTGATGATCAATTATATAATGTAATTGTAACTGCACATGCTTTTGTAATAATTTTTTTTTTAGTAATACCAGTTATAATTGGAGGATTTGGAAATTGGTTAGTTCCTTTGATGTTAGGGGCTCCAGATATGGCTTTTCCTCGAATGAATAATATAAGTTTTTGGTTACTACCCCCGGCTTTGACTTTATTATTAGCTTCAGGGGCTGTTGAGAGAGGAGTAGGTACAGGTTGGACTGTTTACCCTCCTCTTTCAGGAAATTTAGCTCATGCTGGAGGATCTGTTGATCTTGCTATTTTTTCTCTTCATTTGGCCGGAGTCTCATCCATTTTAGGTGCTATTAATTTTATTACTACTATTATTAATATGCGTTGG…
>NemBar0726	KU840117	Cephalothrix rufifrons				Malin Strand	TTAGGTCAACCTGGGGCTTTATTAGGTGATGATCAATTATATAATGTAATTGTAACTGCACATGCTTTTGTAATAATTTTTTTTTTAGTAATACCAGTTATAATTGGAGGATTTGGAAATTGGTTAGTTCCTTTGATGTTAGGGGCTCCAGATATGGCTTTTCCTCGAATGAATAATATAAGTTTTTGGTTACTACCCCCGGCTTTGACTTTATTATTAGCTTCAGGGGCTGTTGAGAGAGGAGTAGGTACAGGTTGGACTGTTTACCCTCCTCTTTCAGGAAATTTAGCTCATGCTGGAGGATCTGTTGATCTTGCTATTTTTTCTCTTCATTTGGCCGGAGTTTCATCCATTTTAGGTGCTATTAATTTTATTACTACTATTATTAATATGCGTTGG…
>NemBar0727	KU840118	Cephalothrix rufifrons				Malin Strand	TTAGGTCAACCTGGGGCTTTATTAGGTGATGATCAATTATATAATGTAATTGTAACTGCACATGCTTTTGTAATAATTTTTTTTTTAGTAATACCAGTTATAATTGGAGGATTTGGAAATTGATTAGTTCCTTTGATGTTAGGGGCTCCAGATATGGCTTTTCCTCGAATGAATAATATAAGTTTTTGGCTACTACCCCCGGCTTTGACTTTATTATTAGCTTCAGGGGCTGTTGAGAGAGGAGTAGGTACAGGTTGGACTGTTTACCCTCCTCTTTCAGGAAATTTAGCTCATGCTGGAGGATCTGTTGATCTTGCTATTTTTTCTCTTCATTTGGCCGGAGTTTCATCCATTTTAGGTGCTATTAATTTTATTACTACTATTATTAATATGCGTTGG…
>NemBar0733	KU840119	Cephalothrix filiformis				Malin Strand	TTGGGACAGCCCGGAGCACTATTGGGTGATGATCAGCTTTATAATGTTATTGTTACCGCTCATGCTTTCGTTATAATTTTTTTTTTAGTTATGCCCGTAATAATTGGAGGGTTTGGAAATTGATTAGTACCTTTAATATTAGGAGCTCCTGATATGGCTTTTCCTCGGATGAATAATATAAGTTTTTGACTTTTACCTCCAGCTTTGACTTTATTATTAGTTTCTGGAGCTGTAGAAAGAGGTGTAGGAACAGGTTGAACTGTATATCCCCCTCTCGCTGGTAACTTAGCTCATGCTGGGGGTTCAGTAGATTTAGCTATTTTTTCTTTACATTTAGCTGGAGTTTCTTCAATTTTAGGGGCAATTAATTTTATTACAACTATTATTAATATGCGTTGA…
>NemBar0734	KU840120	Cephalothrix filiformis				Malin Strand	TTGGGACAGCCCGGAGCACTATTAGGTGATGACCAGCTTTATAATGTTATTGTTACCGCTCATGCTTTCGTTATAATTTTTTTTTTAGTTATGCCCGTGATAATCGGAGGGTTTGGAAATTGATTAGTACCTCTAATATTAGGAGCTCCTGATATGGCTTTTCCTCGGATGAATAATATAAGTTTTTGACTTTTACCTCCAGCTTTGACTTTATTATTAGTTTCTGGAGCTGTAGAAAGAGGTGTAGGAACAGGCTGAACTGTATATCCCCCTCTCGCTGGTAACTTAGCTCATGCTGGGGGTTCAGTAGATTTAGCTATTTTTTCTTTACATTTAGCTGGAGTTTCTTCAATTTTAGGGGCAATTAATTTTATCACAACTATTATTAATATGCGTTGA…
>NemBar0736	KU840121	Riseriellus sp.	Wales			Malin Strand	TTAGGGCAGCCGGGGGCGTTGTTAGGAGATGACCATTTGTATAATGTTATTGTTACGGCTCATGCCTTTGTTATGATTTTCTTTTTAGTAATGCCAGTAATGATTGGTGGTTTTGGAAATTGGCTTGTTCCCTTGATGTTGGGGGCGCCGGATATAGCTTTTCCTCGGATAAATAATATGAGCTTTTGATTGTTGCCTCCCGCCTTGACTTTGCTTCTTGGCTCGGCTGCTGTGGAAGGAGGTGCGGGGACGGGTTGGACGGTCTACCCGCCTCTGGCCGGTAATGTAGCGCATGCTGGTGGTTCTGTGGATCTGGCTATTTTTTCTTTACATTTAGCTGGGGTGTCTTCTATTTTGGGAGCGATTAATTTTATTACTACTGTTGTAAATATACGGTGG…
>NemBar0737	KU840122	Riseriellus sp.	Wales			Malin Strand	TTAGGGCAGCCGGGGGCGTTGTTAGGAGATGACCATTTGTATAATGTTATTGTTACGGCTCATGCCTTTGTTATGATTTTCTTTTTAGTAATGCCAGTAATGATTGGTGGTTTTGGAAATTGGCTTGTTCCCTTGATGTTGGGAGCGCCGGATATAGCTTTTCCTCGGATAAATAATATGAGCTTTTGATTGTTGCCTCCCGCCTTGACTTTGCTTCTTGGCTCGGCTGCTGTGGAAGGAGGTGCGGGGACGGGTTGGACGGTCTACCCGCCTCTGGCCGGTAATGTAGCGCATGCTGGTGGTTCTGTGGATCTGGCTATTTTTTCTTTACATTTAGCTGGGGTGTCTTCTATTTTGGGAGCGATTAATTTTATTACTACTGTTGTAAATATACGGTGG…
>NemBar0761	KU840123	Riseriellus sp.	Wales			Malin Strand	TTAGGGCAGCCGGGGGCGTTGTTAGGAGACGACCATTTGTATAATGTTATTGTTACGGCTCATGCCTTTGTTATGATTTTCTTTTTAGTAATGCCAGTAATGATTGGTGGTTTTGGAAATTGGCTTGTTCCCTTGATGTTGGGGGCGCCGGATATAGCTTTTCCTCGGATAAATAATATGAGCTTTTGATTGTTGCCTCCCGCCTTGACTTTGCTTCTTGGCTCGGCTGCTGTGGAAGGAGGTGCGGGGACGGGTTGGACGGTCTACCCGCCTCTGGCCGGTAATGTAGCGCATGCTGGTGGTTCTGTGGATCTGGCTATTTTTTCTTTACATTTAGCTGGGGTGTCTTCTATTTTGGGAGCGATTAATTTTATTACTACTGTTGTAAATATACGGTGG…
>NemBar0762	KU840124	Riseriellus sp.	Wales			Malin Strand	TTAGGGCAGCCGGGGGCGTTGTTAGGAGATGACCATTTGTATAATGTCATTGTTACGGCTCATGCCTTTGTTATGATTTTCTTTTTAGTAATGCCAGTAATGATTGGTGGTTTTGGAAATTGGCTTGTTCCCTTGATGTTGGGAGCGCCGGATATAGCTTTTCCTCGGATAAATAATATGAGCTTTTGATTGTTGCCTCCCGCCTTGACTTTGCTTCTTGGCTCGGCTGCTGTGGAAGGAGGTGCGGGGACGGGTTGGACGGTCTACCCGCCTCTGGCCGGTAATGTAGCGCATGCTGGTGGTTCTGTGGATCTGGCTATTTTTTCTTTACATTTAGCTGGGGTGTCTTCTATTTTGGGAGCGATTAATTTTATTACTACTGTTGTAAATATACGGTGG…
>NemBar0763	KU840125	Riseriellus sp.	Wales			Malin Strand	TTAGGGCAGCCGGGGGCGTTGTTAGGAGATGACCATTTGTATAATGTTATTGTTACGGCTCATGCCTTTGTTATGATTTTCTTTTTAGTAATGCCAGTAATGATTGGTGGTTTTGGAAATTGGCTTGTTCCCTTGATGTTGGGGGCGCCGGATATAGCTTTTCCTCGGATAAATAATATGAGCTTTTGATTGTTGCCTCCCGCCTTGACTTTGCTTCTTGGCTCGGCTGCTGTGGAAGGAGGTGCGGGGACGGGTTGGACGGTCTACCCGCCTCTGGCCGGTAATGTAGCGCATGCTGGTGGTTCTGTGGATCTGGCTATTTTTTCTTTACATTTAGCTGGGGTGTCTTCTATTTTGGGAGCGATTAATTTTATTACTACTGTTGTAAATATACGGTGG…
>NemBar0764	KU840126	Riseriellus sp.	Wales			Malin Strand	TTAGGGCAGCCGGGGGCGTTATTAGGAGATGACCATTTGTATAATGTTATTGTTACGGCTCATGCCTTTGTTATGATTTTCTTTTTAGTAATGCCAGTAATGATTGGTGGTTTTGGAAATTGGCTTGTTCCCTTGATGTTGGGGGCGCCGGATATAGCTTTTCCTCGGATAAATAATATGAGCTTTTGATTGTTGCCTCCCGCCTTGACTTTGCTTCTTGGCTCGGCTGCTGTGGAAGGAGGTGCGGGGACGGGTTGGACGGTCTACCCGCCTCTGGCCGGTAATGTGGCGCATGCTGGTGGTTCTGTGGATCTGGCTATTTTTTCTTTACATTTAGCTGGGGTGTCTTCTATTTTGGGAGCGATTAATTTTATCACTACTGTTGTAAATATACGGTGG…
>NemBar0790	KU840127	Cephalothrix filiformis	Wales			Malin Strand	TTGGGACAGCCCGGAGCACTATTAGGTGATGACCAACTTTATAATGTTATTGTTACCGCTCATGCTTTCGTTATAATTTTTTTTTTAGTTATGCCCGTGATAATCGGAGGGTTTGGAAATTGATTAGTACCTCTAATATTAGGAGCTCCTGATATGGCTTTTCCTCGGATGAATAATATAAGTTTTTGACTTTTACCTCCAGCTTTGACTTTATTATTAGTTTCTGGAGCTGTAGAAAGAGGTGTAGGAACAGGCTGAACTGTATATCCCCCTCTCGCTGGTAACTTAGCTCATGCTGGGGGTTCAGTAGATTTAGCTATTTTTTCTTTACATTTAGCTGGAGTTTCTTCAATTTTAGGGGCAATTAATTTTATTACAACTATTATTAATATGCGTTGA…
>NemBar0791	KU840128	Cephalothrix filiformis	Wales		2007	Malin Strand	TTGGGACAGCCCGGAGCACTATTAGGTGATGACCAACTTTATAATGTTATTGTTACCGCTCATGCTTTCGTTATAATTTTTTTTTTAGTTATGCCCGTGATAATCGGAGGGTTTGGAAATTGATTAGTACCTCTAATATTAGGAGCTCCTGATATGGCTTTTCCTCGGATGAATAATATAAGTTTTTGACTTTTACCTCCAGCTTTGACTTTATTATTAGTTTCTGGAGCTGTAGAAAGAGGTGTAGGAACAGGCTGAACTGTATATCCCCCTCTCGCTGGTAACTTAGCTCATGCTGGGGGTTCAGTAGATTTAGCTATTTTTTCTTTACATTTAGCTGGAGTTTCTTCAATTTTAGGGGCAATTAATTTTATTACAACTATTATTAATATGCGTTGA…
>NemBar0793	KU840129	Pseudomicrura sp.	Sweden		2007	Malin Strand	CTTGGTCAGCCTGGGGCTCTTTTAGGTGATGATCATTTATATAATGTAATTGTAACCGCACATGCTTTTGTTATAATCTTCTTTTTAGTCATGCCTGTTATAATTGGTGGTTTTGGTAACTGATTAGTTCCTCTTATACTAGGGGCTCCTGATATGGCTTTTCCTCGTATAAATAATATGAGTTTTTGACTTTTGCCTCCTTCTTTAACATTATTATTAGGTTCAGGTGCTGTTGAAAGAGGGGTGGGTACGGGTTGAACTGTTTATCCTCCGCTTTCAGGTAATATTGCCCATTCAGGTGGTTCCGTAGATTTGGCTATTTTTTCTTTACACCTTGCGGGTGTCTCGTCTATTTTAGGTGCTATTAATTTTATTACTACTGTTTTGAATATGCGTTGA…
>NemBar0794	KU840130	Pseudomicrura sp.	Sweden		2007		CTTGGTCAGCCTGGGGCTCTTTTAGGTGATGATCATTTATATAATGTAATTGTAACCGCACATGCTTTTGTTATAATCTTCTTTTTAGTCATGCCTGTTATAATTGGTGGTTTTGGTAACTGATTAGTTCCTCTTATACTAGGGGCTCCTGATATGGCTTTTCCTCGTATAAATAATATGAGTTTTTGACTTTTGCCTCCTTCTTTAACATTATTATTAGGTTCAGGTGCTGTTGAAAGAGGGGTGGGTACGGGTTGAACTGTTTATCCTCCGCTTTCAGGTAATATTGCCCATTCAGGTGGTTCCGTAGATTTGGCTATTTTTTCTTTACACCTTGCGGGTGTCTCGTCTATTTTAGGTGCTATTAATTTTATTACTACTGTTTTGAATATGCGTTGA…
>NemBar0795	KU840131	Tenuilineus albocinctus	Sweden		2007		CTGGGTCAGCCGGGGGCTCTCTTGGGTGATGATCATTTATATAATGTAATTGTTACAGCCCACGCTTTTGTAATGATTTTTTTTTTAGTTATACCAGTTATAATTGGGGGTTTTGGTAATTGATTGGTTCCTTTGATGCTAGGGGCCCCAGACATGGCGTTTCCTCGTATAAATAATATAAGTTTTTGGTTGTTGCCCCCTTCTTTAACTCTTTTGTTAGGTTCTGCTGCTGTAGAGGGAGGTGCTGGTACTGGGTGAACGGTTTACCCTCCTTTGTCGGGCAATGTTGCGCACGCTGGTGGTTCTGTAGATTTGGCTATTTTTTCTTTACATCTTGCTGGAGTTTCTTCTATTCTAGGGGCTATTAATTTTATTACCACGGTTATTAATATGCGTTGA…
>NemBar0796	KU840132	Callinera grandis	Sweden		2007		TTGGGTCAGTCTGGTGCCCTATTAGGTGATGATCATTTATATAATGTTATTGTAACAGCACATGCTTTTGTTATGATTTTTTTTCTCGTTATGCCCGTTATGATTGGGGGCTTTGGAAATTGGTTGGTCCCTCTTATGTTAGGGGCTCCTGATATGGCTTTTCCTCGTATGAATAATATGAGTTTTTGATTACTTCCTCCTTCATTGGCTTTGTTACTTTTTTCTGGTGCTGTTGAAAGAGGAGTTGGTACTGGTTGGACGGTGTATCCTCCCTTGTCTTCTAACCTTGCTCACTCCGGCGGTTCTGTTGATTTAGCTATTTTTTCCCTCCACTTAGCTGGGGTGTCTTCTATTCTTGGTGCAATTAATTTTATTACCACTATTATTAATATGCGGTGA…
>NemBar0797	KU840133	Micrura aurantiaca	Sweden		2007		CTAGGGCAGCCTGGGGCCTTACTTGGTGATGATCACCTGTATAATGTAATTGTTACTGCCCATGCCTTTGTTATAATTTTTTTTCTTGTTATGCCTGTAATAATTGGTGGGTTTGGTAACTGGTTAGTTCCTCTTATGCTGGGTGCCCCGGATATGGCGTTCCCACGTATAAATAACATGAGATTTTGGTTGTTACCTCCGTCATTAACGTTGCTTTTAGGGTCTGCTGCAGTTGAAGGAGGTGCTGGGACTGGCTGGACAGTTTATCCTCCATTAGCCGGCAATATTGCCCATGCGGGAGGGTCCGTGGATCTTGCTATTTTTTCTTTGCATTTAGCGGGGGTTTCTTCAATTCTAGGAGCTATTAACTTCATTACAACTGTTGTAAATATGCGCTGA…
>NemBar0798	KU840134	Ramphogordius sanguineus	Sweden		2007		TTGGGTCAGCCGGGGGCTTTGTTGGGAGATGATCATCTTTATAATGTGATTGTTACAGCTCATGCTTTTGTAATAATCTTTTTCTTGGTTATGCCCGTGATGATTGGTGGTTTTGGGAATTGACTTGTTCCTTTGATGTTGGGGGCTCCGGATATGGCTTTTCCTCGTATGAACAATATAAGTTTCTGGTTGTTGCCTCCTGCTTTGACTTTACTTTTAGGTTCAGCTGCAGTTGAGGGGGGAGCGGGGACGGGTTGGACGGTTTATCCTCCGCTTGCAGGTAATGTGGCCCATGCTGGGGGGTCTGTAGATTTGGCTATTTTTTCTCTTCACTTGGCGGGTGTGTCTTCTATTTTGGGGGCTATTAATTTTATTACTACTGTTGTTAATATGCGCTGG…
>NemBar0799	KU840135	Valencinura bahusiensis	Sweden		2007		TTAGGGCAGCCTGGCGCTTTATTAGGTGACGATCAGTTATATAATGTTATTGTGACTGCTCATGCGTTTGTAATGATTTTTTTTTTAGTGATGCCTGTTATAATTGGGGGCTTTGGTAATTGGCTGGTTCCGTTAATATTGGGGGCTCCTGACATGGCGTTTCCTCGAATAAACAATATGAGGTTTTGGTTGTTGCCCCCCTCTTTGACTTTGTTATTAATATCAGCAGCAGTGGAGGGTGGTGCTGGTACTGGGTGAACGGTCTATCCGCCTCTTGCTTCAAATATTGCCCATGCGGGTGGGTCTGTTGATTTGGCAATTTTTTCTTTGCATTTGGCTGGGGTATCTTCTATTTTAGGGGCAATTAATTTCATTACTACTATTGTGAATATGCGGTGA…
>NemBar0801	KU840136	Cephalothrix rufifrons	Wales		2007		TTAGGTCAACCTGGGGCTTTATTAGGTGATGATCAATTATATAATGTAATTGTAACTGCACATGCTTTTGTAATAATTTTTTTTTTAGTAATACCAGTTATAATTGGAGGATTTGGAAATTGGTTAGTTCCTTTGATGTTAGGGGCTCCAGATATGGCTTTTCCTCGAATGAATAATATAAGTTTTTGGTTACTACCCCCGGCTTTGACTTTATTATTAGCTTCAGGGGCTGTTGAGAGAGGAGTAGGTACAGGTTGGACTGTTTACCCTCCTCTTTCAGGAAATTTAGCTCATGCTGGAGGATCTGTTGATCTTGCTATTTTTTCTCTTCATTTGGCCGGAGTTTCATCCATTTTAGGTGCTATTAATTTTATTACTACTATTATTAATATGCGTTGG…
>NemBar0804	KU840137	Tubulanus punetatus	Russia		2006-07-23	Takakura	TTAGGTCAGCCTGGTGCCTTGCTTGGTGATGATCATTTATATAATGTTATTGTTACAGCACATGCTTTCGTAATGATTTTTTTTTTAGTTATGCCTGTTATAATTGGAGGTTTTGGTAACTGGCTCGTTCCTTTAATACTAGGGGCTCCGGATATGGCCTTTCCTCGTATAAATAATATGAGTTTTTGGCTTCTTCCCCCTTCTTTAATTCTTCTTCTTTTTTCTGGTGCTGTAGAAAGGGGTGTGGGAACTGGTTGAACTGTCTATCCTCCACTTTCTTCAAATTTAGCTCATTCTGGTGGTTCTGTAGATCTTGCTATTTTTTCTTTACATCTTGCTGGTGTCTCTTCCATTCTTGGTGCTATTAATTTCATTACTACCGTTATTAATATGCGCTGG…
>NemBar0806	KU840138	Oerstedia verde	Russia		2006-07-23		TTAGGTCAGCCTGGTTCTTTGTTAGGAGACGATCAACTTTATAATGTGATTGTTACTGCTCATGCTTTTGTTATAATTTTTTTTTTAGTTATGCCTGTTATAATTGGTGGATTTGGAAATTGGCTGGTTCCTTTAATATTAGGAGCCCCTGATATAGCTTTTCCTCGAATAAATAATATAAGGTTTTGACTACTTCCTCCTGCTTTAATTCTTTTATTGTCTTCTGCTGCAGTTGAAAGTGGTGCTGGAACTGGGTGAACTGTATACCCTCCTCTTTCTAGGAATGTTGCTCATTCTGGTGGTTCTGTAGATTTGGCAATTTTTTCTTTACATTTAGCTGGAATTTCTTCAATTTTAGGTGCTATTAATTTTATTACTACTATTATTAATATACGGTGA…
>NemBar0807	KU840139	Hinumanemertes kikuchii	Russia		2005-09-01		TTGGGTCAGCCGGGTGCGCTTTTAGGTGATGATCATTTGTATAACGTAATTGTTACTGCACATGCTTTTGTTATGATTTTTTTTTTGGTTATGCCAGTTATGATTGGTGGTTTTGGAAATTGATTGGTTCCTTTAATGTTGGGGGCCCCAGATATGGCTTTCCCTCGAATGAATAACATGAGTTTCTGGCTTTTACCGCCTTCTTTGACTTTGTTGTTAGGGTCTGCTGCTGTGGAAGGAGGAGCCGGTACAGGTTGAACTGTTTACCCGCCCTTGGCTGGTAATATTGCGCATGCCGGTGGGTCTGTGGATTTAGCTATTTTTTCGTTACATCTTGCCGGGGTATCTTCTATTTTAGGTGCAATTAATTTTATTACTACTGTTGTTAATATGCGGTGG…
>NemBar0808	KU840140	Gononemertes parasita	Sweden		2007		CTGGGTCAGCCCGGGGCTTTATTAGGAGATGACCAACTATATAATGTTATTGTTACTGCTCATGCTTTTGTAATAATTTTTTTTTTGGTTATACCAGTTATAATTGGTGGGTTTGGAAATTGGTTGGTGCCACTAATATTGGGGGTGCCAGATATAGCTTTTCCTCGCATAAATAATATAAGGTTTTGGCTTTTGCCACCTGCTTTAACTTTATTACTATCTTCAGCTGCTGTTGAGAGTGGGGCAGGGACTGGTTGGACTGTATATCCTCCTTTGTCAAGTAATGTTGGTCATTCTGGGGGGTCTGTTGATTTGGCTATTTTTTCTTTACATTTGGCAGGAATCTCATCTATTTTAGGTGCAATTAATTTTATTACTACTATTATTAATATGCGGTGA…
>NemBar0813	KU840141	Callinera grandis			2007		TTGGGTCAGTCTGGTGCCCTATTAGGTGATGATCATTTATATAATGTTATTGTAACAGCACATGCTTTTGTTATGATTTTTTTTCTCGTTATGCCCGTTATGATTGGGGGCTTTGGAAATTGGTTGGTCCCTCTTATGTTAGGGGCTCCTGATATGGCTTTTCCTCGTATGAATAATATGAGTTTTTGATTACTTCCTCCTTCATTGGCTTTGTTACTTTTTTCTGGTGCTGTTGAAAGAGGAGTTGGTACTGGTTGGACGGTGTATCCTCCCTTGTCTTCTAACCTTGCTCACTCCGGCGGTTCTGTTGATTTAGCTATTTTTTCCCTCCACTTAGCTGGGGTGTCTTCTATTCTTGGTGCAATTAATTTTATTACCACTATTATTAATATGCGGTGA…
>NemBar0814	KU840142	Callinera grandis			2007		TTGGGTCAGTCTGGTGCCCTATTAGGTGATGATCATTTATATAATGTTATTGTAACAGCACATGCTTTTGTTATGATTTTTTTTCTCGTTATGCCCGTTATGATTGGGGGCTTTGGAAATTGGTTGGTCCCTCTTATGTTAGGGGCTCCTGATATGGCTTTTCCTCGTATGAATAATATGAGTTTTTGATTACTTCCTCCTTCATTGGCTTTGTTACTTTTTTCTGGTGCTGTTGAAAGAGGAGTTGGTACTGGTTGGACGGTGTATCCTCCCTTGTCTTCTAACCTTGCTCACTCCGGCGGTTCTGTTGATTTAGCTATTTTTTCCCTCCACTTAGCTGGGGTGTCTTCTATTCTTGGTGCAATTAATTTTATTACCACTATTATTAATATGCGGTGA…
>NemBar0815	KU840143	Pseudomicrura sp.	Sweden		2007		CTTGGTCAGCCTGGGGCTCTTTTAGGTGATGATCATTTATATAATGTAATTGTAACCGCACATGCTTTTGTTATAATCTTCTTTTTAGTCATGCCTGTTATAATTGGTGGTTTTGGTAACTGATTAGTTCCTCTTATACTAGGGGCTCCTGATATGGCTTTTCCTCGTATAAATAATATGAGTTTTTGACTTCTGCCTCCTTCTTTAACATTATTATTAGGTTCAGGTGCTGTTGAAAGAGGGGTGGGTACGGGTTGAACTGTTTATCCTCCGCTTTCAGGTAATATTGCCCATTCAGGTGGTTCCGTAGATTTGGCTATTTTTTCTTTACACCTTGCGGGTGTCTCGTCTATTTTAGGTGCTATTAATTTTATTACTACTGTTTTGAATATGCGTTGA…
>NemBar0816	KU840144	Oerstedia korall	Sweden		2007	Malin Strand	TTAGGGCAACCTGGTTCTTTATTGGGAGATGATCAGCTTTACAACGTTATTGTTACTGCACATGCATTTGTTATAATTTTTTTTTTAGTTATACCTGTAATAATTGGAGGATTTGGAAATTGATTAGTTCCTTTGATATTAGGAGCTCCTGATATAGCTTTTCCTCGAATAAATAATATAAGATTTTGACTTTTACCTCCAGCTTTAACTCTTTTATTGTTTTCTGGGGCTGTTGAAAGTGGAGTAGGAACTGGATGAACTGTTTATCCTCCTTTATCTAGAAATATTGCTCATTCTGGTGGTTCTGTTGATTTAGCTATTTTTTCTTTACATTTAGCTGGTGTTTCTTCTATTTTAGGTGCAATTAATTTTATTACAACAATTATTAACATACGATGA…
>NemBar0817	KU840145	Diplomma sp.	Indonesia		2007	Per Sundberg	TTAGGGCAGCCGGGGGCTTTATTGGGGGATGACCAGCTATACAATGTTATTGTGACTGCTCATGCTTTTGTAATAATTTTTTTTTTAGTTATGCCTGTAATGATTGGGGGGTTTGGTAACTGACTAGTTCCTTTAATGTTGGGGGCTCCAGATATAGCTTTTCCTCGTATAAATAATATAAGATTTTGGTTGCTTCCTCCTGCTTTGGTACTTTTACTTTCTTCTGCTGCCGTTGAGAGAGGGGCAGGGACTGGGTGGACTGTTTATCCTCCTTTATCTAGTAATATTGCACATTCTGGTGGGTCAGTGGATTTAGCAATTTTTTCTTTACATTTAGCTGGGGTTTCATCTATTTTAGGTGCTATTAATTTTATTACTACTATTATTAATATACGTTGA…
>NemBar0818	KU840146	Carcinonemertes sp.	Sweden		2007	Malin Strand	CTAGGTCAGCCAGGGTCTTTTCTGGGTGATGATCAGTTATATAACGTGATTGTAACTGCTCATGCTTTCGTTATAATTTTTTTTCTTGTCATGCCTGTTATAATTGGTGGTTTTGGGAACTGGCTTGTTCCTTTAATATTAGGGGCCCCTGATATAGCTTTTCCTCGAATAAATAATATAAGGTTTTGGTTACTGCCTCCGGCATTAACGCTTCTTCTATCTTCGGCTGCTGTAGAGAGAGGTGCCGGTACTGGGTGAACGGTGTACCCCCCATTATCTGCTAATGTAGCTCATTCTGGCGGTTCTGTGGATCTGGCAATTTTTTCTCTTCATTTAGCAGGTGTTTCATCAATTTTAGGAGCAATTAATTTTATTACTACTGTTATTAATATACGCTGG…
>NemBar0819	KU840147	Micrurides albopunctatus	Sweden		2007	Malin Strand	TTGGGGCAGCCCGGAGCACTTATAGGTGATGATCAGTTGTATAATGTTATTGTTACAGCACATGCATTTGTAATAATTTTTTTTTTAGTTATACCTGTTATGATTGGGGGCTTTGGTAATTGACTTGTTCCTCTTATGTTGGGGGCTCCAGATATGGCTTTTCCTCGTATGAATAATATAAGGTTTTGATTGCTTCCCCCTTCTTTGGTTTTATTATTGGCCTCGGCTGCGGTTGAGAGTGGGGTTGGGACTGGGTGGACTGTTTATCCTCCTTTAGCAAGGGGTGTTGCTCATTCAGGGGGTTCTGTAGATTTGGCTATTTTTTCTTTACATTTGGCTGGGGTGTCATCTATTTTAGGTGCTATTAATTTTATTACTACTGTTATTAATATGCGGTGA…
>NemBar0820	KU840148	Tetrastemma vermiculus	Sweden		2007	Malin Strand	TTAGGGCAACCAGGTGCTTTGCTTGGAGATGATCAGCTGTACAATGTTATTGTCACTGCTCATGCTTTTGTTATAATTTTTTTTTTAGTAATACCTGTAATAATTGGTGGGTTTGGGAATTGGTTGGTTCCTCTGATATTGGGGGCTCCGGATATGGCCTTTCCTCGGATGAATAACATAAGTTTTTGGTTGTTGCCACCAGCTTTAATTTTGCTCCTATCTTCTGGTGCAGTTGAGAGCGGAGCGGGAACAGGTTGGACAGTTTATCCTCCGCTTTCGAGAAATATTGCTCACTCTGGTGGATCGGTTGACTTAGCTATTTTTTCACTTCATCTTGCTGGTGTTTCTTCAATTTTAGGAGCAATTAATTTTATTACTACTATTATTAATATGCGTTGG…
>NemBar0821	KU840149	Oerstedia striata	Sweden		2007	Malin Strand	CTAGGTCAGCCTGGGTCTTTGTTAGGTGATGATCAACTTTATAATGTTATTGTTACTGCTCATGCTTTTGTAATAATTTTTTTTTTAGTTATACCTGTAATAATTGGTGGGTTTGGAAATTGATTAGTTCCTTTAATATTAGGAGCTCCCGATATGGCTTTTCCTCGTATAAATAATATAAGATTTTGACTTTTACCTCCAGCTTTAACTTTATTATTATTTTCTGGAGCTATTGAAAGAGGAGCTGGAACAGGGTGAACTGTTTATCCTCCTTTGTCTAGAAATATTGCTCATTCTGGTGGTTCTGTTGATTTAGCTATTTTTTCATTACATTTGGCTGGTGTATCTTCTATTTTAGGAGCAATTAATTTTATTACAACTATTATTAATATACGTTGA…
>NemBar0822	KU840150	Micrura fasciolata	Sweden		2007	Malin Strand	TTAGGGCAACCAGGGGCTTTGTTAGGTGATGATCATTTGTACAATGTTATTGTAACAGCACATGCTTTTGTCATGATTTTTTTTTTGGTTATGCCGGTTATAATTGGAGGATTTGGAAATTGGCTTGTTCCTTTAATGTTGGGTGCACCAGATATAGCTTTCCCTCGTATAAATAATATGAGTTTTTGGTTGTTGCCTCCTGCTTTAACTTTATTATTGGGATCAGCTGCGGTTGAAGGAGGAGCTGGTACTGGCTGAACAGTGTATCCTCCTCTGGCTGGAAATGTTGCGCATGCAGGTGGGTCTGTGGATTTGGCTATTTTTTCTCTTCATTTAGCCGGGGTTTCTTCTATTTTGGGGGCTATTAATTTTATTACTACAGTGGTTAATATGCGTTGA…
>NemBar0823	KU840151	Tubulanus superbus			2007	Malin Strand	TTAGGTCAACCTGGTGCTCTTCTTGGTGATGATCATTTATATAATGTGATTGTTACTGCTCATGCTTTTGTTATAATTTTTTTTCTAGTAATACCTGTAATAATTGGAGGTTTTGGAAATTGGTTAGTTCCCCTTATATTGGGTGCACCTGACATAGCCTTTCCTCGAATGAATAATATAAGTTTTTGATTTCTTCCCCCTTCTTTAATTTTACTTCTTTTTTCTGGTGCTGTCGAGAGGGGTGTTGGAACCGGGTGAACAGTCTATCCGCCCCTATCTTCTAATTTAGCTCATTCTGGTGGTTCTGTTGATCTTGCTATTTTTTCCCTCCATCTTGCCGGTATTTCTTCTATTCTTGGTGCTATTAATTTTATTACTACTGTCATTAATATGCGTTGA…
>NemBar0824	KU840152	Cerebratulus sp.			2007	Malin Strand	TTAGGGCAGCCCGGGGCTTTGTTGGGAGATGACCATCTGTATAATGTTATTGTGACGGCACATGCTTTTGTGATAATCTTTTTTTTAGTTATGCCCGTAATGATTGGGGGTTTTGGAAATTGGTTAGTTCCTTTAATATTAGGGGCTCCGGATATAGCTTTTCCTCGTATAAATAATATAAGTTTTTGGCTATTGCCGCCATCTTTAACATTGTTGCTGGGATCTGCTGCGGTAGAAAGGGGGGCTGGGACTGGGTGAACTGTTTATCCGCCTTTAGCTAGTAATGTGGCGCATGCTGGTGGTTCTGTTGATTTGGCTATTTTTTCTTTACATTTGGCTGGTGCTTCTTCTATTTTAGGGGCTATTAATTTTATTACTACGGTGATTAATATGCGGTGG…
>NemBar0825	KU840153	Carinina plecta	Japan		2006	Hiroshi Kajihara	TTAGGTCAGCCTGGTGCTTTATTGGGTGATGATCATCTTTATAATGTAATTGTTACTGCTCACGCCTTTGTTATGATTTTTTTTTTAGTTATGCCTGTTATGATTGGTGGGTTTGGAAATTGGTTGGTCCCTTTAATGTTAGGAGCTCCTGATATGGCTTTTCCACGAATGAATAATATGAGATTTTGGCTTCTTCCTCCTTCTTTAATTCTTCTTCTTTTTTCTGGTGCTGTGGAGAGCGGGGTTGGAACTGGTTGAACTGTATATCCTCCTTTAGCTTCTAATTTAGCTCATTCTGGTGGTTCTGTTGATCTTGCTATTTTTTCCTTACATTTAGCTGGTGTATCTTCTATTCTTGGTGCTATTAATTTTATTACTACTGTAATTAATATGCGTTGA…
>NemBar0826	KU840154	Callinera emiliae	Philippines		2005	Hiroshi Kajihara	CTTGGGCAACCTGGGGCTCTTCTAGGTGATGATCATTTGTATAATGTTATTGTTACTGCTCACGCTTTTGTAATGATTTTTTTTTTGGTTATGCCTGTTATGATTGGTGGTTTTGGAAATTGATTGGTTCCTTTGATGTTGGGTGCTCCTGACATGGCTTTTCCTCGTATGAATAATATGAGTTTTTGGCTTCTTCCACCTTCCCTTACTTTGCTTCTTTTTTCTGGTGCTGTTGAGAGTGGTGTCGGTACTGGGTGAACTGTTTATCCCCCACTTGCTTCAAATTTAGCTCATTCTGGTGGTTCTGTTGATCTTGCTATCTTTTCTCTTCATCTTGCTGGTGTTTCTTCTATTCTTGGTGCAATTAATTTTATTACTACTGTGATTAATATGCGTTGA…
>NemBar0827	KU840155	Hubrechtella ijimai	Japan		2005-06-25	Hiroshi Kajihara	CTCGGGCAGCCCGGTGCTCTGTTGGGAGATGATCAGTTGTATAATGTTATTGTAACTGCTCATGCGTTTGTGATGATTTTTTTTCTAGTGATGCCTGTTTTAATTGGTGGTTTTGGGAATTGATTGGTTCCTTTAATACTAGGGGCGCCTGACATGGCTTTCCCTCGCATGAATAATATAAGTTTTTGGTTGTTGCCTCCTTCTTTAACTCTGTTGTTGGCTTCAGCTGCTGTAGAGGGGGGTGCGGGAACTGGTTGAACTGTTTATCCTCCTTTGTCAGGGAATTTAGCACATGCCGGCGGTTCTGTTGATCTTGCTATTTTTTCTTTACATCTTGCTGGTGTGTCTTCAATTTTAGGTGCTATTAATTTTATTACTACTGTTTTGAATATGCGTTGG…
>NemBar0829	KU840156	Cephalothrix arenaria	Sweden		2007	Malin Strand	TTAGGACAGCCTGGTGCATTACTTGGTGATGATCAACTTTATAATGTTATTGTAACTGCTCATGCTTTTGTTATAATTTTTTTTTTAGTTATACCTGTTATAATTGGAGGATTTGGAAACTGGTTAGTTCCTTTAATGTTAGGAGCTCCTGATATGGCTTTTCCTCGAATAAACAATATAAGTTTTTGACTTTTACCCCCAGCATTAACTTTATTATTAGTGTCTGGAGCTGTAGAAAGAGGTGTAGGAACAGGGTGAACTGTTTATCCTCCTCTTGCTGGAAATTTAGCTCATGCTGGAGGTTCAGTAGATTTGGCGATTTTTTCTTTACATTTAGCCGGAGTTTCTTCAATTTTAGGAGCAATTAATTTTATTACAACTATTATTAATATGCGCTGA…
>NemBar0830	KU840157	Balionemertes australiensis	Philippines		2005-09-22	Hiroshi Kajihara	TTAGGTCAACCTGGAGGAATGATTCAGGATGAGCAAATTTATAATGTCATTGTTACTGCTCATGCTTTTATTATAATTTTTTTTTTAGTTATACCTATTATAATTGGTGGGTTTGGAAATTGGTTGGTTCCTTTAATGCTTGGGGTTCCTGATATAGCTTTTCCTCGTATAAATAATATAAGGTTTTGGCTTCTTCCTCCTTCTTTGTTTCTTCTTTTATTGTCTAGTGCAGTGGAAAGAGGGGTAGGAACGGGTTGAACTGTTTATCCTCCTTTAGCTAGAAACATTGCTCATTCTGGTCCTGCTGTTGACTTAGCTATTTTTTCTTTACATTTAGCTGGTGCTTCTTCTATTTTGGGTGCGGTTAATTTTATTACTACTGTTGTTAATATACGTTCT…
>NemBar0831	KU840158	Polystilifera sp.	Philippines		2005-09-22	Hiroshi Kajihara	TTGGGGCAACCTGGGGCCTTGTTGGGAGATGATCAGTTGTATAATGTTATTGTTACTGCTCATGCTTTTGTTATGATTTTTTTTTTGGTGATGCCTGTRATGATTGGTGGGTTTGGAAATTGGTTGGTTCCTCTTATATTGGGGGCTCCTGATATAGCTTTTCCTCGTATAAATAATATGAGGTTTTGGTTGTTACCTCCTTCTTTGACTCTTTTACTTTCTTCTTCTGCGGTTGAGAGAGGGGCTGGGACTGGTTGGACTGTTTACCCTCCTCTTTCTAGAAATGTGGCTCATGCTGGAGGTTCTGTCGATTTGGCTATTTTCTCTTTGCATTTGGCTGGGGTTTCTTCTATTTTGGGGGCTATTAATTTTATTACAACTATTATTAATATGCGTTGG…
>NemBar0832	KU840159	Prosorchochmidae sp.	Philippines		2005-09-22	Hiroshi Kajihara	CTGGGGCAGCCTGGTGCGTTGTTGGGGGATGATCAGTTGATAAGTGTGATTGTTACGGCGCATGCTTTTGTTATAATTTTTTTTTTGGTTATACCTGTTATAATTGGGGGTTTTGGTAATTGGCTGGTTCCTCTGATGTTGGGGGCCCCAGATATGGCTTTTCCTCGAATAAATAATATGAGGTTTTGGCTTCTTCCTCCTGCTTTAACTCTTCTTTTGTCTTCTGGGGCTGTGGAGAGTGGTGTTGGTACTGGGTGAACTGTTTATCCTCCTCTTTCTAGGAATGTTGCTCATGCTGGGAGTTCTGTTGATTTGGCTATTTTTTCTTTACATTTGGCTGGTGTTTCTTCTATTTTGGGTGCTATTAATTTTATTACTACTATTATTAATATGCGTTGG…
>NemBar0833	KU840160	Prosorchochmidae sp.	Philippines		2005-09-22	Hiroshi Kajihara	TTGGGGCAGCCTGGTGCGTTGTTGGGGGATGATCAGTTGTATAATGTGATTGTTACGGCGCATGCTTTTGTTATAATTTTTTTTTTGGTTATACCTGTTATAATTGGGGGTTTTGGTAATTGGCTGGTTCCTCTGATGTTGGGGGCCCCAGATATGGCTTTTCCTCGAATAAATAATATGAGGTTTTGGCTTCTTCCTCCTGCTTTAACTCTTCTTTTGTCTTCTGGGGCTGTGGAGAGTGGTGTTGGTACTGGGTGAACTGTTTATCCTCCTCTTTCTAGGAATGTTGCTCATGCTGGGAGTTCTGTTGATTTGGCTATTTTTTCTTTACATTTGGCTGGTGTTTCTTCTATTTTGGGTGCTATTAATTTTATTACTACTATTATTAATATGCGTTGG…
>NemBar0837	KU840161	Tubulanus lutescens	Sweden	lat-lon=29.9660000 S, 071.3523333 W	2007-10-01	Malin Strand	CTTGGTCAGCCTGGTGCTTTATTGGGGGATGATCATCTTTATAATGTAATTGTTACAGCTCATGCTTTTGTTATGATCTTTTTTCTTGTTATGCCTGTTATGATTGGTGGTTTTGGAAACTGGTTGGTTCCTTTAATGTTAGGTGCACCCGATATGGCTTTTCCTCGTATGAATAATATGAGTTTTTGACTTCTTCCTCCGTCGCTGCTTTTGTTGTTAATTTCTGGTGCTGTAGAAAGTGGTGTAGGAACTGGTTGAACAGTATATCCTCCTTTAGCATCTAATTTGGCTCATTCTGGGGGTTCTGTTGATCTTGCTATTTTTTCTCTTCATTTGGCAGGTGTTTCTTCTATTTTAGGTGCTATTAATTTTATTACTACTATTATTAATATGCGTTGA…
>NemBar0838	KU840162	Tubulanus lutescens	Sweden	lat-lon=29.9660000 S, 071.3523333 W	2007-10-01	Malin Strand	CTTGGTCAGCCTGGTGCTTTATTGGGGGATGATCATCTTTATAATGTAATTGTTACAGCTCATGCTTTTGTTATGATCTTTTTTCTTGTTATGCCTGTTATGATTGGTGGTTTTGGAAACTGGTTGGTTCCTTTAATGTTAGGTGCACCCGATATGGCTTTTCCTCGTATGAATAATATGAGTTTTTGACTTCTTCCTCCGTCGCTGCTTTTGTTGTTAATTTCTGGTGCTGTAGAAAGTGGTGTAGGAACTGGTTGAACAGTATATCCTCCTTTAGCATCTAATTTGGCTCATTCTGGGGGTTCTGTTGATCTTGCTATTTTTTCTCTTCATTTGGCAGGTGTTTCTTCTATTTTAGGTGCTATTAATTTTATTACTACTATTATTAATATGCGTTGA…
>NemBar0841	KU840163	Tubulanidae sp.	Russia	lat-lon=29.9660000 S, 071.3523333 W	2007-07-21	Alexei Chernyshev	TTAGGTCAGCCTGGTGCTTTATTGGGTGATGATCACTTGTATAATGTTATTGTAACTGCTCATGCTTTTGTAATGATTTTTTTTCTTGTTATGCCTGTCATGATTGGGGGTTTTGGTAATTGGTTGGTTCCCTTAATGTTAGGAGCACCCGATATGGCTTTCCCTCGTATGAATAACATGAGGTTTTGGTTATTACCCCCTTCTTTAACTCTTTTACTATTTTCTGGTGCTGTAGAAAGAGGGGTTGGGACCGGTTGAACTGTATATCCACCTTTGGCCTCTAATTTGGCCCATTCTGGCGGTTCTGTGGATCTTGCTATTTTTTCTTTACATCTAGCTGGTGTTTCTTCTATTTTGGGTGCTATCAACTTTATTACCACTGTTATTAATATGCGGTGG…
>NemBar0842	KU840164	Prosorhochmus nelsoni	Chile	lat-lon=29.9660000 S, 071.3523333 W	2009-02-02	Per Sundberg	TTAGGGCAGCCTGGGGCTTTATTAGGGGATGATCAGTTATACAATGTTATTGTTACTGCTCATGCTTTTGTAATAATTTTTTTTTTAGTGATGCCTGTTATAATTGGTGGTTTTGGTAATTGATTGGTTCCTCTTATATTAGGGGCACCGGATATGGCTTTTCCTCGAATAAATAATATGAGTTTTTGATTACTACCTCCTGCTTTAGCTTTATTATTGTCTTCTGGGGCTGTGGAGAGTGGGGCTGGAACTGGTTGAACTGTTTACCCTCCTTTATCTAGGAATATTGCACATGCTGGAAGTTCTGTAGATCTTGCTATTTTTTCTCTTCATTTAGCTGGAGTTTCTTCAATTTTAGGGGCTATTAATTTTATTACTACTATTATTAACATACGGTGG…
>NemBar0843	KU840165	Prosorhochmus nelsoni	Chile	lat-lon=29.9660000 S, 071.3523333 W	2009-02-02	Per Sundberg	TTAGGGCAGCCTGGGGCTTTATTAGGGGATGATCAGTTATACAATGTTATTGTTACTGCTCATGCTTTTGTAATAATTTTTTTTTTAGTGATGCCTGTTATAATTGGTGGTTTTGGTAATTGATTGGTTCCTCTTATATTAGGGGCACCGGATATGGCTTTTCCTCGAATAAATAATATGAGTTTTTGATTACTACCTCCTGCTTTAGCTTTATTATTGTCTTCTGGGGCTGTGGAGAGTGGGGCTGGAACTGGTTGAACTGTTTACCCTCCTTTATCTAGGAATATTGCACATGCTGGAAGTTCTGTAGATCTTGCTATTTTTTCTCTTCATTTAGCTGGAGTTTCTTCAATTTTAGGGGCTATTAATTTTATTACTACTATTATTAACATACGGTGG…
>NemBar0844	KU840166	Prosorhochmus nelsoni	Chile	lat-lon=29.9661667 S, 071.3528333 W	2009-02-02	Per Sundberg	TTAGGGCAGCCTGGGGCTTTATTAGGGGATGATCAGTTATACAATGTTATTGTTACTGCTCATGCTTTTGTAATAATTTTTTTTTTAGTGATGCCTGTTATAATTGGTGGTTTTGGTAATTGATTGGTTCCTCTTATATTAGGGGCACCGGATATGGCTTTTCCTCGAATAAATAATATGAGTTTTTGATTACTACCTCCTGCTTTAGCTTTATTATTGTCTTCTGGGGCTGTGGAGAGTGGGGCTGGAACTGGTTGAACTGTTTACCCTCCTTTATCTAGGAATATTGCACATGCTGGAAGTTCTGTAGATCTTGCTATTTTTTCTCTTCATTTAGCTGGAGTTTCTTCAATTTTAGGGGCTATTAATTTTATTACTACTATTATTAACATACGGTGG…
>NemBar0845	KU840167	Nemertea sp.	Chile	lat-lon=29.9661667 S, 071.3528333 W	2009-02-02	Per Sundberg	TTAGGACAACCCGGTAGTCTAATTGGAGATGACCAAATTTATAATGTAATTGTCACAGCTCATGCTTTTATTATAATTTTTTTTATAGTAATACCAATCATAATTGGAGGATTTGGTAATTGACTTTTACCATTAATATTAGGAGCTCCTGATATGGCTTTTCCTCGATTAAATAACATAAGTTTTTGACTTCTACCTCCTGCTTTAATATTATTAATTAGAGGTTCATTAGTTGAAGCAGGGGCTGGTACAGGTTGAACTGTTTATCCCCCTCTTTCAAGTAATATTGCTCATTCAGGAGCTTCAGTAGATCTTTCTATTTTTTCTCTTCATTTAGCTGGAGCATCTTCTATTTTAGGAGCTATTAATTTCATATCAACTGTAATTAATATACGAGCT…
>NemBar0846	KU840168	Emplectonema sp.	Chile	lat-lon=29.9661667 S, 071.3528333 W	2009-02-02	Per Sundberg	TTAATGACTCCAAGAAGATTTTTATTTAATAATGATATTTATAATAGACTTATTACAGCTCATGGATTAATTATAGTATTTTTCTTTATTATACCTTTTTTAATAGGAGGTTTTAGAAATTGGTTATTACCTCTTTTTTTAGGATGTCAAGATATATCTTTTCCTCGATTAAATAATTTCTCTTTTTGATTACAGCCCATAGCTTTTATATTATTAGGTATATCTATGTTAATTAAGAGAGGGGTTACTGCTGGATGGACTATTTATCCACCTTTATCTTCTTTTATTTATAGATCAAGATATGCTATAGATTTTGGAATTTTATCTTTACATTTAGCAGGTATTTCTAGTATTAATAGTTCTATTAATTTTTTTACTACTTTTTTATCTTATCGAAAA…
>NemBar0847	KU840169	Lineus atrocaerulus	Chile	lat-lon=29.9661667 S, 071.3528333 W	2009-02-02	Per Sundberg	CTTGGCCAGCCAGGGTCATTGTTAGGAAGCGATCAACTGTATAACACAATTGTTACCGCCCATGCATTCCTTATAATTTTCTTCTTAGTTATACCCGTTATAATCGGAGGATTCGGTAATTGATTAGTCCCCCTAATACTCGGAGCCCCTGATATAGCTTTTCCCCGTCTAAATAATATAAGATTCTGGCTACTACCCCCTTCGTTAACCCTCCTACTTTCAAGCGCAGCAGTAGAAAAAGGTGCAGGCACAGGATGAACTGTCTACCCCCCTCTATCTAGAAACATCGCTCATGCTGGCGCGTCAGTAGATTTAGCAATTTTCTCCCTTCACTTAGCAGGAGTGTCTTCTATTATAGGAGCCCTAAACTTTATTACTACAGTTATCAACATACGATCA…
>NemBar0848	KU840170	Lineus atrocaerulus	Chile	lat-lon=29.9661667 S, 071.3528333 W	2009-02-02	Per Sundberg	CTTGGCCAGCCAGGGTCATTGTTAGGAAGCGATCAACTGTATAACACAATTGTTACCGCCCATGCATTCCTTATAATTTTCTTCTTAGTTATACCCGTTATAATCGGAGGATTCGGTAATTGATTAGTCCCCCTAATACTCGGAGCCCCTGATATAGCTTTTCCCCGTCTAAATAATATAAGATTCTGGCTACTACCCCCTTCGTTAACCCTCCTACTTTCAAGCGCAGCAGTAGAAAAAGGTGCAGGCACAGGATGAACTGTCTACCCCCCTCTATCTAGAAACATCGCTCATGCTGGCGCGTCAGTAGATTTAGCAATTTTCTCCCTTCACTTAGCAGGAGTGTCTTCTATTATAGGAGCCCTAAACTTTATTACTACAGTTATCAACATACGATCA…
>NemBar0849	KU840171	Cephalothrix hermaphroditicus	Chile	lat-lon=29.9661667 S, 071.3528333 W	2009-02-02	Per Sundberg	TTAGGACAACCTGGAGCTCTATTAGGTGATGATCAATTGTATAATGTAATTGTTACTGCTCATGCTTTTGTAATAATTTTCTTTTTAGTTATACCTGTTATAATTGGTGGATTTGGAAATTGATTAGTTCCTTTAATGTTAGGAGCTCCTGATATAGCTTTTCCACGGATAAATAATATAAGATTCTGATTATTACCTCCAGCCTTAACTTTATTATTAGCTTCTGGTGCTGTAGAAAGTGGTGTTGGTACAGGTTGAACTGTTTACCCTCCTTTATCAGGAAATTTAGCTCATGCTGGAGGATCTGTAGATTTAGCTATTTTTTCTTTACATTTAGCTGGTGTTTCTTCAATTTTAGGTGCAATTAATTTTATTACTACTATTATTAATATACGTTGA…
>NemBar0850	KU840172	Hoplonemertea sp.	Chile	lat-lon=29.9661667 S, 071.3528333 W	2009-02-02	Per Sundberg	CTTGGACAGCCGGGTGCGCTATTGGGTGATGATCATTTGTATAATGTTATTGTTACGGCTCATGCTTTTGTAATAATTTTTTTTTTAGTTATGCCTGTTATAATTGGTGGTTTTGGGAACTGGTTAGTTCCCTTGATGTTGGGAGCTCCTGATATAGCTTTTCCACGTATAAATAATATGAGGTTTTGATTGCTGCCTCCTGCTTTAGTTCTTTTGCTTTTTTCTGGTGCAGTAGAGAGTGGGGCTGGAACTGGGTGGACAGTGTATCCACCTCTTTCTAGGAATGTGGCTCATGCTGGTGGTTCTGTTGATTTAGCTATTTTTTCTTTGCATCTTGCTGGTGTTTCTTCTATTCTTGGTGCTATTAATTTTATTACAACTGTGATTAATATGCGCTGG…
>NemBar0851	KU840173	Hoplonemertea sp.	Chile	lat-lon=29.9661667 S, 071.3528333 W	2009-02-02	Per Sundberg	CTTGGACAGCCGGGTGCGCTATTGGGTGATGATCACTTGTATAATGTTATTGTTACGGCTCATGCTTTTGTAATAATTTTTTTTTTAGTTATGCCTGTTATAATTGGTGGTTTTGGGAACTGGTTAGTTCCCTTGATGTTGGGAGCTCCTGATATAGCTTTTCCACGTATAAATAATATGAGGTTTTGATTGCTGCCTCCTGCTTTAGTTCTTTTGCTTTTTTCTGGTGCAGTAGAGAGTGGGGCTGGAACTGGGTGGACAGTGTATCCACCTCTTTCTAGGAATGTGGCTCATGCTGGTGGTTCTGTTGATTTAGCTATTTTTTCTTTGCATCTTGCTGGTGTTTCTTCTATTCTTGGTGCTATTAATTTTATTACAACTGTGATTAATATGCGCTGG…
>NemBar0852	KU840174	Hoplonemertea sp.	Chile	lat-lon=29.9661667 S, 071.3528333 W	2009-02-02	Per Sundberg	CTTGGACAGCCGGGTGCGCTATTGGGTGATGATCACTTGTATAATGTTATTGTTACGGCTCATGCTTTTGTAATAATTTTTTTTTTAGTTATGCCTGTTATAATTGGTGGTTTTGGGAACTGGTTAGTTCCCTTGATGTTGGGAGCTCCTGATATAGCTTTTCCACGTATAAATAATATGAGGTTTTGATTGCTGCCTCCTGCTTTAGTTCTTTTGCTTTTTTCTGGTGCAGTAGAGAGTGGGGCTGGAACTGGGTGGACAGTGTATCCACCTCTTTCTAGGAATGTGGCTCATGCTGGTGGTTCTGTTGATTTAGCTATTTTTTCTTTGCATCTTGCTGGTGTTTCTTCTATTCTTGGTGCTATTAATTTTATTACAACTGTGATTAATATGCGCTGG…
>NemBar0853	KU840175	Hoplonemertea sp.	Chile	lat-lon=29.9661667 S, 071.3528333 W	2009-02-02	Per Sundberg	TTASGTCAGCCTGGTGCTTTTTTAGGAGATGATCAGTTATATAATGTTATTGTTACTGCTCATGCTTTTGTAATAATTTTTTTTTTAGTTATGCCTGTTATAATTGGAGGATTTGGTAATTGGCTTGTGCCTTTAATATTAGGAGCTCCAGATATAGCTTTTCCTCGTATAAATAATATAAGATTTTGGCTTCTTCCCCCTGCTTTGGTTCTTTTGCTTTTTTCTGGAGCTGTTGAAAGTGGGGTTGGAACTGGATGGACTGTCTATCCGCCTCTTTCTAGAAATATTGCTCATGCTGGTGGTTCTGTTGATTTGGCTATTTTTTCTCTTCATCTTGCTGGAATTTCTTCTATTCTTGGTGCTATTAATTTTATTACTACTATTATTAATATGCGATGG…
>NemBar0855	KU840176	Hoplonemertea sp.	Chile	lat-lon=29.9533333 S, 071.3630000 W	2009-02-02	Per Sundberg	CTTGGACAGCCGGGTGCGCTATTGGGTGATGATCACTTGTATAATGTTATTGTTACTGCTCATGCCTTTGTAATAATTTTTTTTTTAGTTATGCCTGTTATAATTGGTGGTTTTGGGAATTGGCTAGTTCCCTTGATGTTGGGAGCTCCTGATATAGCTTTTCCACGTATAAATAATATGAGGTTTTGATTGCTTCCTCCTGCTTTAGTTCTTTTGCTTTTTTCTGGTGCAGTAGAGAGTGGGGCTGGAACTGGGTGGACAGTGTACCCACCTCTTTCTAGAAATGTGGCCCATGCTGGTGGTTCTGTTGATTTAGCTATTTTTTCTTTGCATCTTGCTGGTGTTTCTTCTATCCTTGGTGCTATTAATTTTATTACAACTGTGATTAATATGCGATGG…
>NemBar0856	KU840177	Heteronemertea sp.	Chile	lat-lon=29.9565000 S, 071.3610000 W	2009-02-02	Per Sundberg	TTGGGCCAGCCGGGGGCTTTGTTGGGAGATGATCATCTTTATAATGTGATTGTTACAGCTCATGCTTTTGTGATAATCTTTTTCTTGGTTATGCCCGTGATGATTGGTGGTTTTGGGAATTGACTTGTTCCTTTGATGTTGGGGGCTCCGGATATGGCTTTTCCTCGTATGAACAATATAAGTTTCTGGTTGTTGCCTCCTGCTTTGACTTTGCTTTTAGGTTCAGCTGCAGTTGAGGGGGGAGCGGGGACGGGTTGGACGGTTTATCCTCCGCTTGCAGGTAATGTGGCCCATGCTGGGGGGTCTGTAGATTTGGCTATTTTTTCTCTTCACTTGGCGGGTGTGTCTTCTATTTTGGGGGCTATTAATTTTATTACTACTGTTGTTAATATGCGCTGG…
>NemBar0857	KU840178	Heteronemertea sp.	Chile	lat-lon=29.9565000 S, 071.3610000 W	2009-02-02	Per Sundberg	TTGGGCCAGCCGGGGGCTTTGTTGGGAGATGATCATCTTTATAATGTGATTGTTACAGCTCATGCTTTTGTGATAATCTTTTTCTTGGTTATGCCCGTGATGATTGGTGGTTTTGGGAATTGACTTGTTCCTTTGATGTTGGGGGCTCCGGATATGGCTTTTCCTCGTATGAACAATATAAGTTTCTGGTTGTTGCCTCCTGCTTTGACTTTGCTTTTAGGTTCAGCTGCAGTTGAGGGGGGAGCGGGGACGGGTTGGACGGTTTATCCTCCGCTTGCAGGTAATGTGGCCCATGCTGGGGGGTCTGTAGATTTGGCTATTTTTTCTCTTCACTTGGCGGGTGTGTCTTCTATTTTGGGGGCTATTAATTTTATTACTACTGTTGTTAATATGCGCTGG…
>NemBar0860	KU840179	Hoplonemertea sp.	Chile	lat-lon=29.9565000 S, 071.3610000 W	2009-02-03	Per Sundberg	TTAGGTCAGCCAGGTGCTTTATTAGGAGATGATCAGTTGTATAATGTTATTGTTACTGCTCATGCTTTTGTTATAATTTTTTTTTTAGTAATACCTGTTATAATTGGTGGGTTCGGGAATTGGTTAGTTCCTTTAATGTTAGGTGCTCCTGATATAGCTTTTCCTCGAATAAATAATATAAGGTTTTGATTACTTCCTCCTTCTTTAACTTTGTTATTATTTTCTGCTGCTGTGGAAAGTGGTGCTGGTACTGGGTGAACTGTGTATCCACCATTGTCTAGAAATATTGCTCATGCTGGTGGTTCTGTTGATCTTGCTATTTTTTCTCTTCATCTTGCTGGGGTATCTTCTATTTTAGGTGCTATTAATTTTATTACTACTATTATTAATATGCGATGA…
>NemBar0861	KU840180	Hoplonemertea sp.	Chile	lat-lon=29.9565000 S, 071.3610000 W	2009-02-03	Per Sundberg	TTAGGCCAGCCAGGTGCTTTGTTAGGAGATGATCAGTTATATAATGTTATTGTTACTGCTCATGCTTTTGTTATAATTTTTTTTTTAGTAATACCTGTTATAATTGGTGGATTTGGGAATTGGTTAGTTCCTTTAATGTTAGGTGCTCCTGATATAGCTTTTCCTCGAATAAATAATATAAGGTTTTGATTACTTCCTCCTTCTTTAACTTTGTTATTATTTTCTGCTGCTGTGGAAAGTGGTGCTGGTACTGGATGAACTGTGTATCCACCATTGTCTAGGAATATTGCTCATGCTGGTGGTTCTGTTGATCTTGCTATTTTTTCTCTTCATCTTGCTGGGGTGTCTTCTATTTTAGGTGCTATTAATTTTATTACTACTATTATTAATATGCGATGA…
>NemBar0862	KU840181	Cephalothrix hermaphroditicus	Chile	lat-lon=29.9533333 S, 071.3630000 W	2009-02-03	Per Sundberg	TTAGGACAACCTGGAGCTCTATTAGGTGATGATCAATTGTATAATGTAATTGTTACTGCTCATGCTTTTGTAATAATTTTCTTTTTAGTTATACCTGTTATAATTGGTGGATTTGGAAATTGATTAGTTCCTTTAATGTTAGGAGCTCCTGATATAGCTTTTCCACGGATAAATAATATAAGATTCTGATTATTACCTCCAGCCTTAACTTTATTATTAGCTTCTGGTGCTGTAGAAAGTGGTGTTGGTACAGGTTGAACTGTTTACCCTCCTTTATCAGGAAATTTAGCTCATGCTGGAGGATCTGTAGATTTAGCTATTTTTTCTTTACATTTAGCTGGTGTTTCTTCAATTTTAGGTGCAATTAATTTTATTACTACTATTATTAATATACGTTGA…
>NemBar0863	KU840182	Cephalothrix hermaphroditicus	Chile	lat-lon=29.9533333 S, 071.3630000 W	2009-02-03	Per Sundberg	TTAGGACAACCTGGAGCTCTATTAGGTGATGATCAATTGTATAATGTAATTGTTACTGCTCATGCTTTTGTAATAATTTTCTTTTTAGTTATACCTGTTATAATTGGTGGATTTGGAAATTGATTAGTTCCTTTAATGTTAGGAGCTCCTGATATAGCTTTTCCACGGATAAATAATATAAGATTCTGATTATTACCTCCAGCCTTAACTTTATTATTAGCTTCTGGTGCTGTAGAAAGTGGTGTTGGTACAGGTTGAACTGTTTACCCTCCTTTATCAGGAAATTTAGCTCATGCTGGAGGATCTGTAGATTTAGCTATTTTTTCTTTACATTTAGCTGGTGTTTCTTCAATTTTAGGTGCAATTAATTTTATTACTACTATTATTAATATACGTTGA…
>NemBar0864	KU840183	Cephalothrix hermaphroditicus	Chile	lat-lon=29.9533333 S, 071.3630000 W	2009-02-03	Per Sundberg	TTAGGACAACCTGGAGCTCTATTAGGTGATGATCAATTGTATAATGTAATTGTTACTGCTCATGCTTTTGTAATAATTTTCTTTTTAGTTATACCTGTTATAATTGGTGGATTTGGAAATTGATTAGTTCCTTTAATGTTAGGAGCTCCTGATATAGCTTTTCCACGGATAAATAATATAAGATTCTGATTATTACCTCCAGCCTTAACTTTATTATTAGCTTCTGGTGCTGTAGAAAGTGGTGTTGGTACAGGTTGAACTGTTTACCCTCCTTTATCAGGAAATTTAGCTCATGCTGGAGGATCTGTAGATTTAGCTATTTTTTCTTTACATTTAGCTGGTGTTTCTTCAATTTTAGGTGCAATTAATTTTATTACTACTATTATTAATATACGTTGA…
>NemBar0866	KU840184	Hoplonemertea sp.	Chile	lat-lon=30.0766667 S, 071.3725000 W	2009-02-03	Per Sundberg	CTTGGACAGCCGGGTGCGCTATTGGGTGATGATCACTTGTATAATGTTATTGTTACTGCTCATGCCTTTGTAATAATTTTTTTTTTAGTTATGCCTGTTATAATTGGTGGTTTTGGGAATTGGCTAGTTCCCTTGATGTTGGGAGCTCCTGATATAGCTTTTCCACGTATAAATAATATGAGGTTTTGATTGCTTCCTCCTGCTTTAGTTCTTTTGCTTTTTTCTGGTGCAGTAGAGAGTGGGGCTGGAACTGGGTGGACAGTGTATCCACCTCTTTCTAGAAATGTGGCCCATGCTGGTGGTTCTGTTGATTTAGCTATTTTTTCTTTGCATCTTGCTGGTGTTTCTTCTATCCTTGGTGCTATTAATTTTATTACAACTGTGATTAATATGCGATGG…
>NemBar0867	KU840185	Hoplonemertea sp.	Chile	lat-lon=30.0766667 S, 071.3725000 W	2009-02-03	Per Sundberg	CTTGGACAGCCGGGTGCGCTATTGGGTGATGATCACTTGTATAATGTTATTGTTACGGCTCATGCTTTTGTAATAATTTTTTTTTTAGTTATGCCTGTTATAATTGGTGGTTTTGGGAACTGGTTAGTTCCCTTGATGTTGGGAGCTCCTGATATAGCTTTTCCACGTATAAATAATATAAGGTTTTGATTGCTGCCTCCTGCTTTAGTTCTTTTGCTTTTTTCTGGTGCAGTAGAGAGTGGGGCTGGAACTGGGTGGACAGTGTATCCACCTCTTTCTAGGAATGTGGCTCATGCTGGTGGTTCTGTTGATTTAGCTATTTTTTCTTTGCATCTTGCTGGTGTTTCTTCTATTCTTGGTGCTATTAATTTTATTACAACTGTGATTAATATGCGCTGG…
>NemBar0868	KU840186	Tetrastemma sp.	Chile	lat-lon=30.0766667 S, 071.3725000 W	2009-02-03	Per Sundberg	TTASGTCAGCCTGGAGCATTGTTAGGAGATGATCAGCTATACAATGTTATTGTTACTGCTCATGCTTTTGTAATAATTTTTTTTTTGGTTATACCAGTTATGATTGGTGGATTTGGTAATTGGTTGGTTCCTTTAATGTTAGGAGCTCCAGATATGGCTTTTCCTCGAATGAATAACATAAGTTTTTGGTTATTACCTCCGGCTTTAACATTGTTACTTTCTTCTGGGGCTGTGGAAAGTGGGGCTGGCACTGGTTGGACTGTTTATCCACCTTTGTCTAGAAATATTGCTCATGCTGGGGGTTCTGTTGATTTGGCTATTTTTTCTTTACATCTTGCTGGCGTGTCTTCCATTTTAGGGGCTATTAACTTTATTACTACTATTATTAATATACGTTGA…
>NemBar0870	KU840187	Hoplonemertea sp.	Chile	lat-lon=30.0766667 S, 071.3725000 W	2009-02-04	Per Sundberg	CTTGGTCAGCCTGGTGCTCTATTAGGTGATGACCAACTTTACAATGTAATTGTTACGGCTCATGCTTTTGTTATAATTTTCTTTTTAGTAATGCCAGTAATGATTGGTGGTTTTGGAAATTGGTTAGTACCATTAATGTTAGGAGCTCCGGATATGGCTTTTCCTCGTATAAATAATATGAGTTTTTGGCTTCTTCCTCCGGCGTTAACTTTACTTTTATCGTCTGGTGCAGTTGAAAGTGGTGCCGGAACTGGTTGAACCGTTTATCCACCGTTGTCTAGGAATGTGGCTCATGCTGGTGGGTCTGTAGACCTTGCTATTTTTTCTTTACATCTAGCTGGTGTCTCTTCAATTTTGGGTGCTATTAATTTCATTACTACTATTGTAAATATGCGTTGG…
>NemBar0871	KU840188	Hoplonemertea sp.	Chile	lat-lon=30.0766667 S, 071.3725000 W	2009-02-04	Per Sundberg	CTTGGTCAGCCTGGTGCTCTATTAGGTGATGACCAACTTTACAATGTAATTGTTACGGCTCATGCTTTTGTTATAATTTTCTTTTTAGTAATGCCAGTAATGATTGGTGGTTTTGGAAATTGGTTAGTACCATTAATGTTAGGAGCTCCGGATATGGCTTTTCCTCGTATAAATAATATGAGTTTTTGGCTTCTTCCTCCGGCGTTAACTTTACTTTTATCGTCTGGTGCAGTTGAAAGTGGTGCCGGAACTGGTTGAACCGTTTATCCACCGTTGTCTAGGAATGTGGCTCATGCTGGTGGGTCTGTAGACCTTGCTATTTTTTCTTTACATCTAGCTGGTGTCTCTTCAATTTTGGGTGCTATTAATTTCATTACTACTATTGTAAATATGCGTTGG…
>NemBar0872	KU840189	Heteronemertea sp.	Chile	lat-lon=30.0766667 S, 071.3725000 W	2009-02-04	Per Sundberg	TTAGGGCAACCAGGAAGATTAATTGGAGATGACCAAATTTATAATGTTATTGTTACTGCCCACGCTTTTATTATAATTTTTTTTATAGTTATACCAATTATAATTGGAGGATTTGGAAATTGATTACTACCTCTAATATTAGGGGCTCCTGACATGGCTTTCCCTCGATTAAATAACATAAGTTTTTGGTTATTACCTCCTGCTTTAATATTATTGATCAGTGGTTCATTAGTTGAAGCCGGGGCAGGGACAGGATGAACTGTTTATCCTCCTCTTTCAAGTAATATTGCTCATTCTGGGGCTTCAGTAGACTTGTCAATTTTTTCTTTACATTTGGCTGGTGCTTCATCAATTTTAGGAGCTATTAATTTTATATCTACAGTAATTAATATACGAGCT…
>NemBar0874	KU840190	Heteronemertea sp.	Chile		2009-02-04	Per Sundberg	TTGGGCCAGCCGGGGGCTTTGTTGGGAGATGATCATCTTTATAATGTGATTGTTACAGCTCATGCTTTTGTGATAATCTTTTTCTTGGTTATGCCCGTGATGATTGGTGGTTTTGGGAATTGACTTGTTCCTTTGATGTTGGGGGCTCCGGATATGGCTTTTCCTCGTATGAACAATATAAGTTTCTGGTTGTTGCCTCCTGCTTTGACTTTGCTTTTAGGTTCAGCTGCAGTTGAGGGGGGAGCGGGGACGGGTTGGACGGTTTATCCTCCGCTTGCAGGTAATGTGGCCCATGCTGGGGGGTCTGTAGATTTGGCTATTTTTTCTCTTCACTTGGCGGGTGTGTCTTCTATTTTGGGGGCTATTAATTTTATTACTACTGTTGTTAATATGCGCTGG…
>NemBar0875	KU840191	Heteronemertea sp.	Chile		2009-02-04	Per Sundberg	TTGGGCCAGCCGGGGGCTTTGTTGGGAGATGATCATCTTTATAATGTGATTGTTACAGCTCATGCTTTTGTGATAATCTTTTTCTTGGTTATGCCCGTGATGATTGGTGGTTTTGGGAATTGACTTGTTCCTTTGATGTTGGGGGCTCCGGATATGGCTTTTCCTCGTATGAACAATATAAGTTTCTGGTTGTTGCCTCCTGCTTTGACTTTGCTTTTAGGTTCAGCTGCAGTTGAGGGGGGAGCGGGGACGGGTTGGACGGTTTATCCTCCGCTTGCAGGTAATGTGGCCCATGCTGGGGGGTCTGTAGATTTGGCTATTTTTTCTCTTCACTTGGCGGGTGTGTCTTCTATTTTGGGGGCTATTAATTTTATTACTACTGTTGTTAATATGCGCTGG…
>NemBar0876	KU840192	Nemertopsis sp.	Chile		2009-02-04	Per Sundberg	TTAGGTCAGCCAGGAGCTCTTCTTGGAGACGATCAACTATATAACGTTATTGTTACTGCTCATGCATTTGTTATGATTTTTTTTTTAGTAATACCTGTAATAATTGGTGGCTTTGGAAATTGGTTAGTGCCTTTAATGTTAGGGGCGCCAGACATAGCTTTTCCTCGAATAAATAATATAAGATTTTGGTTACTTCCTCCGGCTTTAATGTTGTTGCTTTCTTCAGGTGCTGTAGAAAGAGGGGCAGGTACCGGTTGAACAGTTTATCCCCCATTATCAAGAAATATTGCTCATGCAGGGAGTTCTGTTGATTTAGCTATTTTTTCTTTACATTTAGCTGGAGTTTCATCAATTTTAGGGGCTATTAATTTCATCACTACTATTATTAATATACGTTGA…
>NemBar0877	KU840193	Carcinonemertes sp.	Chile		2009-02-06	Per Sundberg	TTGGGGCAGCCTGGTTCTTTTTTGGGTGATGACCAGTTATATAATGTTATTGTTACTGCGCATGCTTTTGTGATAATTTTTTTTCTTGTAATGCCAGTTATGATTGGAGGATTTGGTAACTGGCTTGTCCCTTTAATGTTGGGGGCTCCTGATATGGCGTTTCCTCGTATAAATAATATGAGGTTTTGGTTACTCCCTCCTGCTTTAACCTTATTGTTGTCTTCGGCTGCTGTTGAAAGTGGGGCTGGGACTGGGTGAACTGTCTATCCTCCTTTGTCTAGGAATGTCGCTCATTCTGGGGGTTCTGTGGATTTAGCTATTTTTTCTTTACATTTAGCTGGGGTTTCTTCTATTTTAGGGGCAATTAATTTTATTACAACTATTGTTAACATACGTTGG…
>NemBar0878	KU840194	Carcinonemertes sp.	Chile		2009-02-06	Per Sundberg	TTGGGGCAGCCTGGTTCTTTTTTGGGTGATGACCAGTTATATAATGTTATTGTTACTGCGCATGCTTTTGTGATAATTTTTTTTCTTGTAATGCCAGTTATGATTGGAGGATTTGGTAACTGGCTTGTCCCTTTAATGTTGGGGGCTCCTGATATGGCGTTTCCTCGTATAAATAATATGAGGTTTTGGTTACTCCCTCCTGCTTTAACCTTATTGTTGTCTTCGGCTGCTGTTGAAAGTGGGGCTGGGACTGGGTGAACTGTCTATCCTCCTTTGTCTAGGAATGTCGCTCATTCTGGGGGTTCTGTGGATTTAGCTATTTTTTCTTTACATTTAGCTGGGGTTTCTTCTATTTTAGGGGCAATTAATTTTATTACAACTATTGTTAACATACGTTGG…
>NemBar0879	KU840195	Carcinonemertes sp.	Chile		2009-02-06	Per Sundberg	TTGGGGCAGCCTGGTTCTTTTTTGGGTGATGACCAGTTATATAATGTTATTGTTACTGCGCATGCTTTTGTGATAATTTTTTTTCTTGTAATGCCAGTTATGATTGGAGGATTTGGTAACTGGCTTGTCCCTTTAATGTTGGGGGCTCCTGATATGGCGTTTCCTCGTATAAATAATATGAGGTTTTGGTTACTCCCTCCTGCTTTAACCTTATTGTTGTCTTCGGCTGCTGTTGAAAGTGGGGCTGGGACTGGGTGAACTGTCTATCCTCCTTTGTCTAGGAATGTCGCTCATTCTGGGGGTTCTGTGGATTTAGCTATTTTTTCTTTACATTTAGCTGGGGTTTCTTCTATTTTAGGGGCAATTAATTTTATTACAACTATTGTTAACATACGTTGG…
>NemBar0880	KU840196	Carcinonemertes sp.	Chile		2009-02-06	Per Sundberg	TTGGGGCAGCCTGGTTCTTTTTTGGGTGATGACCAGTTATATAATGTTATTGTTACTGCGCATGCTTTTGTGATAATTTTTTTTCTTGTAATGCCAGTTATGATTGGAGGATTTGGTAACTGGCTTGTCCCTTTAATGTTGGGGGCTCCTGATATGGCGTTTCCTCGTATAAATAATATGAGGTTTTGGTTACTCCCTCCTGCTTTAACCTTATTGTTGTCTTCGGCTGCTGTTGAAAGTGGGGCTGGGACTGGGTGAACTGTCTATCCTCCTTTGTCTAGGAATGTCGCTCATTCTGGGGGTTCTGTGGATTTAGCTATTTTTTCTTTACATTTAGCTGGGGTTTCTTCTATTTTAGGGGCAATTAATTTTATTACAACTATTGTTAACATGCGTTGG…
>NemBar0881	KU840197	Carcinonemertes sp.	Chile	lat-lon=29.9533333 S, 071.3630000 W	2009-02-06	Per Sundberg	TTGGGGCAGCCTGGTTCTTTTTTGGGTGATGACCAGTTATATAATGTTATTGTTACTGCGCATGCTTTTGTGATAATTTTTTTTCTTGTAATGCCAGTTATGATTGGAGGATTTGGTAACTGGCTTGTCCCTTTAATGTTGGGGGCTCCTGATATGGCGTTTCCTCGTATAAATAATATGAGGTTTTGGTTACTCCCTCCTGCTTTAACCTTATTGTTGTCTTCGGCTGCTGTTGAAAGTGGGGCTGGGACTGGGTGAACTGTCTATCCTCCTTTGTCTAGGAATGTCGCTCATTCTGGGGGTTCTGTGGATTTAGCTATTTTTTCTTTACATTTAGCTGGGGTTTCTTCTATTTTAGGGGCAATTAATTTTATTACAACTATTGTTAACATACGTTGG…
>NemBar0882	KU840198	Carcinonemertes sp.	Chile	lat-lon=29.9533333 S, 071.3630000 W	2009-02-06	Per Sundberg	TTGGGGCAGCCTGGTTCTTTTTTGGGTGATGACCAGTTATATAATGTTATTGTTACTGCGCATGCTTTTGTGATAATTTTTTTTCTTGTAATGCCAGTTATGATTGGAGGATTTGGTAACTGGCTTGTCCCTTTAATGTTGGGGGCTCCTGATATGGCGTTTCCTCGTATAAATAATATGAGGTTTTGGTTACTCCCTCCTGCTTTAACCTTATTGTTGTCTTCGGCTGCTGTTGAAAGTGGGGCTGGGACTGGGTGAACTGTCTATCCTCCTTTGTCTAGGAATGTCGCTCATTCTGGGGGTTCTGTGGATTTAGCTATTTTTTCTTTACATTTAGCTGGGGTTTCTTCTATTTTAGGGGCAATTAATTTTATTACAACTATTGTTAACATACGTTGG…
>NemBar0883	KU840199	Carcinonemertes sp.	Chile	lat-lon=29.9533333 S, 071.3630000 W	2009-02-06	Per Sundberg	TTGGGGCAGCCTGGTTCTTTTTTGGGTGATGACCAGTTATATAATGTTATTGTTACTGCGCATGCTTTTGTGATAATTTTTTTTCTTGTAATGCCAGTTATGATTGGAGGATTTGGTAACTGGCTTGTCCCTTTAATGTTGGGGGCTCCTGATATGGCGTTTCCTCGTATAAATAATATGAGGTTTTGGTTACTCCCTCCTGCTTTAACCTTATTGTTGTCTTCGGCTGCTGTTGAAAGTGGGGCTGGGACTGGGTGAACTGTCTATCCTCCTTTGTCTAGGAATGTCGCTCATTCTGGGGGTTCTGTGGATTTAGCTATTTTTTCTTTACATTTAGCTGGGGTTTCTTCTATTTTAGGGGCAATTAATTTTATTACAACTATTGTTAACATACGTTGG…
>NemBar0884	KU840200	Lineus ruber	Chile	lat-lon=30.2931944 S, 071.6088611 W	2009-02-05	Per Sundberg	TTGGGGCAGCCTGGTGCTCTTTTAGGGGATGATCATCTTTATAACGTTATTGTTACTGCTCACGCCTTTGTTATGATTTTCTTTCTGGTTATGCCTGTGATAATCGGGGGTTTTGGAAATTGATTGGTCCCTTTGATGCTTGGGGCCCCTGATATGGCTTTTCCCCGTATAAACAATATAAGTTTTTGGCTCTTGCCTCCTGCTTTGACTCTTCTTTTAGGATCGGCTGCTGTTGAAAGTGGTGCAGGAACTGGTTGGACCGTTTATCCTCCTCTGGCCGGAAATGTCGCTCATGCTGGTGGGTCTGTTGATTTAGCTATTTTTTCACTTCATCTAGCGGGGGTTTCTTCTATTCTTGGTGCAATTAACTTTATTACTACGGTGGTTAATATGCGCTGA…
>NemBar0885	KU840201	Heteronemertea sp.	Chile	lat-lon=29.9668056 S, 071.3532778 W	2009-02-05	Per Sundberg	CTTGGTCAACCTGGCGCTTTGCTTGGTGATGATCATTTGTATAATGTTATTGTTACTGCTCACGCTTTTGTTATAATTTTTTTCTTGGTGATGCCAGTTATAATTGGGGGGTTCGGAAATTGATTAGTTCCTTTAATGCTTGGGGCCCCTGATATAGCTTTCCCTCGGATGAACAACATAAGTTTTTGGCTGTTACCGCCTTCTCTAACTCTTCTTTTAGGATCGGCTGCCGTTGAAGGAGGGGCAGGAACTGGTTGGACAGTATATCCCCCATTAGCTGGTAATGTAGCGCATGCTGGTGGTTCTGTTGATTTAGCAATTTTTTCTTTACATCTTGCTGGTGTCTCATCTATTTTAGGAGCCATTAATTTTATTACTACTGTAATTAATATGCGGTGA…
>NemBar0886	KU840202	Hoplonemertea sp.	Chile	lat-lon=29.9668056 S, 071.3532778 W	2009-02-05	Per Sundberg	CTTGGACAGCCGGGTGCGCTATTGGGTGATGATCACTTGTATAATGTTATTGTTACGGCTCATGCTTTTGTAATAATTTTTTTTTTAGTTATGCCTGTTATAATTGGTGGTTTTGGGAACTGGTTAGTTCCCTTGATGTTGGGAGCTCCTGATATAGCTTTTCCACGTATAAATAATATGAGGTTTTGATTGCTGCCTCCTGCTTTAGTTCTTTTGCTTTTTTCTGGTGCAGTAGAGAGTGGGGCTGGAACTGGGTGGACAGTGTATCCACCTCTTTCTAGGAATGTGGCTCATGCTGGTGGTTCTGTTGATTTAGCTATTTTTTCTTTGCATCTTGCTGGTGTTTCTTCTATTCTTGGTGCTATTAATTTTATTACAACTGTGATTAATATGCGCTGG…
>NemBar0887	KU840203	Palaeonemertea sp.	Chile	lat-lon=29.9668056 S, 071.3532778 W	2009-02-05	Per Sundberg	TTAGGACAACCAGGAGCTTTATTAGGAGACGATCAATTATATAATGTTATTGTAACTGCTCATGCTTTTGTAATAATTTTTTTTTTGGTTATGCCTGTTATAATTGGTGGTTTTGGAAATTGATTAGTTCCTTTAATATTAGGTGCACCTGATATAGCCTTTCCTCGAATAAATAATATAAGATTTTGATTGTTGCCACCTGCTTTGACTTTACTTTTAGCTTCAGGAGCAGTTGAGAGAGGAGTAGGAACTGGTTGAACAGTTTATCCTCCTTTATCTAGAAATTTAGCTCATGCTGGAGGATCAGTTGATTTAGCTATTTTTTCTTTGCATTTAGCTGGTGTGTCATCAATTTTAGGGGCAATTAATTTTATTACTACTATTATTAATATGCGTTGA…
>NemBar0888	KU840204	Hoplonemertea sp.	Chile		2009-02-05	Per Sundberg	TTAGGACAACCAGGAGCTTTATTAGGAGACGATCAATTATATAATGTTATTGTAACTGCTCATGCTTTTGTAATAATTTTTTTTTTGGTTATGCCTGTTATAATTGGTGGTTTTGGAAATTGATTAGTTCCTTTAATATTAGGTGCACCTGATATAGCCTTTCCTCGAATAAATAATATAAGATTTTGATTGTTGCCACCTGCTTTGACTTTACTTTTAGCTTCAGGAGCAGTTGAGAGAGGAGTAGGAACTGGTTGAACAGTTTATCCTCCTTTATCTAGAAATTTAGCTCATGCTGGAGGATCAGTTGATTTAGCTATTTTTTCTTTGCATTTAGCTGGTGTGTCATCAATTTTAGGGGCAATTAATTTTATTACTACTATTATTAATATGCGTTGA…
>NemBar0889	KU840205	Lineus ruber	Chile		2009-02-05	Per Sundberg	TTAGGGCAGCCTGGTGCTCTTTTAGGGGATGATCATCTTTATAACGTTATTGTTACTGCTCACGCCTTTGTTATGATTTTCTTTCTTGTTATGCCTGTGATGATTGGGGGTTTTGGTAATTGATTGGTCCCTTTGATGCTTGGGGCTCCTGATATGGCTTTTCCCCGTATAAACAATATAAGTTTTTGGCTCTTGCCTCCTGCTTTGACTCTTCTTTTAGGCTCGGCTGCTGTTGAAAGTGGTGCTGGTACTGGCTGAACTGTTTATCCTCCTCTGGCCGGAAATGTCGCCCATGCTGGTGGATCTGTTGATTTAGCTATTTTTTCACTTCATCTAGCGGGGGTTTCTTCTATTCTTGGTGCAATTAACTTTATTACTACGGTGGTTAATATGCGTTGA…
>NemBar0890	KU840206	Hoplonemertea sp.	Chile	lat-lon=39.8243611 S, 073.4071944 W	2009-02-05	Per Sundberg	CTAGGACAACCGGGAGCGCTGCTCGGAGATGATCAGCTTTATAATGTCATTGTAACTGCGCATGCCTTTGTTATAATTTTTTTTCTTGTTATGCCTGTTATAATTGGGGGCTTTGGTAATTGATTAGTTCCTCTTATGTTAGGGGCTCCTGATATGGCTTTTCCACGAATAAATAATATAAGTTTTTGATTGTTGCCTCCTTCTTTAACTCTTCTCTTGTCTTCTGCTGCTGTCGAAAGTGGTGCAGGAACTGGTTGGACTGTATACCCTCCTCTTTCTAGCAATATCGCTCACGCAGGGGGATCCGTGGATTTGGCGATTTTTTCTTTACATCTTGCAGGTATCTCTTCCATTCTAGGGGCTATTAATTTTATTACCACTGTTGTAAATATGCGATGA…
>NemBar0892	KU840207	Hoplonemertea sp.	Chile	lat-lon=39.8243611 S, 073.4071944 W	2009-02-06	Per Sundberg	TTAGGACAACCTGGATCATTTTTAGGTAGAGACCAACTATATAACACTATTGTTACGGCCCACGGCCTGCTAATAATCTTTTTTCTTGTTATACCTATCCTAATTGGGGGATTTGGTAATTGACTACTTCCATTAATACTAGGAGCCCCAGATATAGCCTTTCCACGAATAAACAATATAAGATTCTGACTCCTACCTCCTGCTTTACTTCTCCTACTTAGATCTGCAGCAGTTGAAAAAGGGGTAGGAACAGGATGAACTCTATATCCTCCACTCGCTAGAAACCTTGCCCACGCAGGCCCATCTGTAGACCTAGCAATTTTCTCCCTTCACTTAGCTGGTATCTCGTCAATCCTAGGAGCAATTAACTTCATTACTACCGTAGCTAACATACGCTGA…
>NemBar0893	KU840208	Hoplonemertea sp.	Chile	lat-lon=39.8243611 S, 073.4071944 W	2009-02-06	Per Sundberg	CTTGGACAGCCTGGTGCTTTTTTGGGAGATGATCAGTTGTACAATGTAATTGTTACTGCTCATGCTTTTGTTATAATTTTTTTTTTGGTGATGCCTGTAATAATTGGGGGGTTTGGAAATTGGTTGGTTCCTTTAATATTGGGGGCTCCTGATATGGCTTTTCCTCGTATAAATAATATGAGTTTTTGATTGTTACCTCCAGCTTTAACTTTGTTACTATCTTCTGGGGCTGTAGAGAGGGGAGCTGGTACTGGATGAACGGTGTACCCTCCTTTGGCTAGAAATGTTGCTCATGCTGGTGGATCGGTTGATTTAGCTATTTTTTCTTTACATTTGGCTGGTGTATCTTCTATTTTGGGGGCTATTAATTTTATTACTACTATTGTGAATATGCGTTGA…
>NemBar0894	KU840209	Hoplonemertea sp.	Chile	lat-lon=42.3789444 S, 072.4156111 W	2009-02-09	Per Sundberg	TTAGGGCAGCCGGGTTCTTTGTTGGGGGACGATCAACTGTATAATGTTATTGTGACTGCTCATGCTTTTGTGATAATTTTTTTTTTAGTTATGCCAGTGATGATTGGAGGGTTTGGGAATTGGTTGGTTCCTTTGATGTTAGGAGCTCCTGATATGGCGTTTCCTCGAATAAATAATATGAGATTTTGGTTGTTGCCTCCTGCTTTGACTCTTTTGTTGTCTTCTGCGGCGGTTGAGAGGGGGGCTGGAACTGGGTGAACTGTGTATCCTCCTTTGTCTAGGAATATTGCTCATTCTGGAGGGTCGGTTGATTTGGCAATTTTTTCTTTACATTTGGCTGGTGTTTCTTCTATTCTTGGTGCAATTAATTTTATTACTACTATTGTGAATATGCGTTGA…
>NemBar0896	KU840210	Tetrastemma sp.	Chile	lat-lon=42.3741389 S, 072.4283056 W	2009-02-09	Per Sundberg	TTAGGGCAGCCTGGAGCTTTGCTCGGTGATGATCAGTTATATAATGTTATTGTTACTGCTCATGCTTTTGTTATAATTTTTTTTTTAGTGATGCCTGTTATAATTGGTGGGTTTGGAAATTGGTTAGTTCCATTAATGTTAGGAGCTCCGGATATAGCTTTTCCTCGAATAAATAATATAAGATTTTGATTATTGCCTCCAGCTTTGACTCTTTTATTATCATCTGGTGCAGTAGAAAGAGGTGTGGGAACTGGTTGAACGGTTTATCCTCCTCTTTCTAGAAATATTGCTCATTCTGGTGGATCGGTTGATTTAGCTATTTTTTCTTTACATCTTGCTGGTGTTTCTTCTATTTTAGGAGCTATTAATTTTATTACTACTATTATTAACATGCGCTGA…
>NemBar0897	KU840211	Tetrastemma sp.	Chile	lat-lon=42.3741389 S, 072.4283056 W	2009-02-09	Per Sundberg	TTAGGGCAGCCTGGAGCTTTGCTCGGTGATGATCAGTTATATAATGTTATTGTTACTGCTCATGCTTTTGTTATAATTTTTTTTTTAGTGATGCCTGTTATAATTGGTGGGTTTGGAAATTGGTTAGTTCCATTAATGTTAGGAGCTCCGGATATAGCTTTTCCTCGAATAAATAATATAAGATTTTGATTATTGCCTCCAGCTTTGACTCTTTTATTATCATCTGGTGCAGTAGAAAGAGGTGTGGGAACTGGTTGAACGGTTTATCCTCCTCTTTCTAGAAATATTGCTCATTCTGGTGGATCGGTTGATTTAGCTATTTTTTCTTTACATCTTGCTGGTGTTTCTTCTATTTTAGGAGCTATTAATTTTATTACTACTATTATTAACATGCGCTGA…
>NemBar0898	KU840212	Palaeonemertea sp.	Chile	lat-lon=42.3741389 S, 072.4283056 W	2009-02-11	Per Sundberg	TTGGGGCAACCTGGTGCTTTGTTGGGGGATGACCAGTTATATAATGTAATTGTTACTGCTCATGCTTTTGTTATGATTTTTTTTTTGGTAATGCCTGTWATGATTGGAGGTTTTGGGAATTGATTAGTTCCTTTAATGTTAGGTGCTCCTGATATAGCTTTTCCTCGTATAAATAATATAAGGTTTTGACTTTTACCTCCTGCTTTAACTTTGTTGTTATCTTCTGCTGCTGTTGAGAGCGGAGCTGGGACTGGTTGAACTGTTTACCCTCCTTTATCTAATAATTTGGCTCATGCTGGGGGGTCTGTTGATTTAGCTATTTTTTCTTTACATTTAGCAGGTATTTCTTCAATTTTGGGGGCTATTAACTTTATCACCACTATTATTAATATACGTTGG…
>NemBar0899	KU840213	Cephalothrix hermafroditicus	Chile	lat-lon=42.3741389 S, 072.4283056 W	2009-02-11	Per Sundberg	TTAGGACAACCTGGAGCTCTATTAGGTGATGATCAATTGTATAATGTAATTGTTACTGCTCATGCTTTTGTAATAATTTTCTTTTTAGTTATACCTGTTATAATTGGTGGATTTGGAAATTGATTAGTTCCTTTAATGTTAGGAGCTCCTGATATAGCTTTTCCACGGATAAATAATATAAGATTCTGATTATTACCTCCAGCCTTAACTTTATTATTAGCTTCTGGTGCTGTAGAAAGTGGTGTTGGTACAGGTTGAACTGTTTACCCTCCTTTATCAGGAAATTTAGCTCATGCTGGAGGATCTGTAGATTTAGCTATTTTTTCTTTACATTTAGCTGGTGTTTCTTCAATTTTAGGTGCAATTAATTTTATTACTACTATTATTAATATACGTTGA…
>NemBar0900	KU840214	Lineus ruber	Chile	lat-lon=42.3715833 S, 072.4810278 W	2009-02-11	Per Sundberg	TTAGGTCAGCCTGGGGCTCTTTTAGGTGATGATCATCTCTATAATGTTATTGTTACCGCGCATGCTTTTGTTATAATTTTTTTTCTGGTTATGCCAGTTATAATTGGGGGGTTTGGGAATTGATTGGTTCCTTTAATGTTAGGGGCTCCTGACATGGCTTTTCCTCGAATAAACAATATAAGATTTTGATTATTGCCACCGGCTTTGACTCTTCTGTTGGGATCTGCGGCGGTTGAGGGAGGTGTGGGCACTGGTTGGACTGTTTATCCGCCTCTTTCTGCTAATATCGCTCACTCGGGTGGGTCTGTTGATTTAGCTATTTTTTCTTTACATCTTGCTGGAGTCTCTTCAATTCTTGGAGCAATTAACTTTATTACTACTATTGTCAATATGCGTTGG…
>NemBar0901	KU840215	Baseodiscus platei	Chile	lat-lon=42.4090000 S, 072.4235278 W	2009-02-11	Per Sundberg	CTAGGGCAACCGGGAGCGCTGCTCGGAGATGATCAGCTTTATAATGTCATTGTAACTGCGCATGCCTTTGTTATAATTTTTTTTCTTGTTATGCCTGTTATAATTGGGGGCTTTGGTAATTGATTAGTTCCTCTTATGTTAGGGGCTCCTGATATGGCTTTTCCACGAATAAATAATATAAGTTTTTGGTTGTTGCCTCCTTCTTTAACTCTTCTCTTGTCTTCTGCTGCTGTCGAAAGTGGTGCAGGAACTGGTTGGACTGTATACCCTCCCCTTTCTAGCAATATCGCTCACGCAGGGGGATCCGTGGATTTGGCGATTTTTTCTTTACATCTTGCAGGTATCTCTTCCATTCTAGGGGCTATTAATTTTATTACCACTGTTGTAAATATGCGATGA…
>NemBar0902	KU840216	Hoplonemertea sp.	Chile	lat-lon=42.3715833 S, 072.4810278 W	2009-02-11	Per Sundberg	CTTGGTCAGCCTGGTGCTCTTCTCGGAGACGATCATTTGTACAATGTTATTGTGACTGCACATGCTTTTGTTATAATTTTTTTTTTGGTTATACCAGTTATAATTGGTGGGTTTGGGAATTGATTAGTTCCTTTAATACTTGGTGCTCCTGATATGGCTTTTCCTCGTATAAATAACATGAGGTTTTGATTGTTACCCCCTTCTTTAACTCTTTTGTTAGGTTCTGCTGCTGTCGAGGGTGGCGCAGGCACTGGGTGAACTGTTTATCCTCCGCTTGCTGGTAATGTTGCGCATGCGGGTGGGTCTGTTGACCTTGCTATTTTTTCTTTACATCTTGCGGGGGTTTCTTCTATTTTGGGAGCAATTAATTTTATTACTACTGTAATTAACATGCGGTGG…
>NemBar0903	KU840217	Parborlasia corrugatus	Chile	lat-lon=42.3715833 S, 072.4810278 W	2009-02-12	Per Sundberg	TTAGGTCAGCCTGGGGCTCTTTTAGGTGATGATCATCTCTATAATGTTATTGTTACCGCGCATGCTTTTGTTATAATTTTTTTTCTGGTTATGCCAGTTATAATTGGGGGGTTTGGGAATTGATTGGTTCCTTTAATGTTAGGGGCCCCTGACATGGCTTTTCCTCGAATAAACAATATAAGATTTTGATTATTGCCACCGGCTTTGACTCTTCTGTTGGGATCTGCGGCGGTTGAGGGAGGTGTGGGCACTGGTTGGACTGTTTATCCGCCTCTTTCTGCTAATATCGCTCACTCGGGTGGGTCTGTTGATTTAGCTATTTTTTCTTTACATCTTGCCGGAGTCTCTTCAATTCTTGGAGCAATTAACTTTATTACTACTATTGTCAATATGCGTTGG…
>NemBar0904	KU840218	Heteronemertea sp.	Chile	lat-lon=42.3715833 S, 072.4810278 W	2009-02-12	Per Sundberg	TTAGGTCAGCCTGGTGCTCTTTTAGGAGATGACCAGCTATATAATGTAATTGTTACTGCTCATGCTTTTGTTATAATTTTTTTTTTAGTTATGCCTGTAATGATTGGTGGGTTTGGGAACTGACTTGTACCACTAATGTTAGGGGCTCCTGATATGGCTTTTCCTCGTATAAATAATATAAGTTTTTGGTTATTACCGCCATCTTTAACTTTGCTTCTTTCTTCTGGGGCTGTTGAGAGTGGTGCTGGTACTGGGTGAACTGTGTATCCTCCATTGTCTAGTAATATTGCTCATGCTGGTGGGTCTGTGGACTTAGCTATTTTTTCTCTTCATCTTGCTGGTGTTTCTTCTATTTTAGGTGCTATTAACTTTATTACTACTATTATTAATATGCGGTGA…
>NemBar0905	KU840219	Hoplonemertea sp.	Chile	lat-lon=42.3715833 S, 072.4810278 W	2009-02-12	Per Sundberg	CTTGGTCAGCCTGGTGCTCTTCTCGGAGACGATCATTTGTACAATGTTATTGTGACTGCACATGCTTTTGTTATAATTTTTTTTTTGGTTATACCAGTTATAATTGGTGGGTTTGGGAATTGATTAGTTCCTTTAATACTTGGTGCTCCTGATATGGCTTTTCCTCGTATAAATAACATGAGGTTTTGATTGTTACCCCCTTCTTTAACTCTTTTGTTAGGTTCTGCTGCTGTCGAGGGTGGCGCAGGCACTGGGTGAACTGTTTATCCTCCGCTTGCTGGTAATGTTGCGCATGCGGGTGGGTCTGTTGACCTTGCTATTTTTTCTTTACATCTTGCGGGGGTTTCTTCTATTTTGGGAGCAATTAATTTTATTACTACTGTAATTAACATGCGGTGG…
>NemBar0906	KU840220	Parborlasia corrugatus	Chile	lat-lon=42.3715833 S, 072.4810278 W	2009-02-12	Per Sundberg	TTAGGTCAGCCTGGGGCTCTTTTAGGTGATGATCATCTCTATAATGTTATTGTTACCGCGCATGCTTTTGTTATAATTTTTTTTTTGGTTATGCCAGTTATAATTGGGGGGTTTGGGAATTGATTGGTTCCTTTAATGTTAGGGGCCCCTGACATGGCTTTTCCTCGAATAAACAATATAARATTTTGATTATTGCCACCGGCTTTGACTCTTCTGTTGGGATCTGCGGCGGTTGAGGGAGGTGTGGGCACTGGTTGGACTGTTTATCCGCCTCTTTCTGCTAATATCGCTCACTCGGGTGGGTCTGTTGATTTAGCTATTTTTTCTTTACATCTTGCCGGAGTCTCTTCAATTCTTGGAGCAATTAACTTTATTACTACTATTGTCAATATGCGTTGG…
>NemBar0907	KU840221	Parborlasia corrugatus	Chile	lat-lon=42.3715833 S, 072.4810278 W	2009-02-12	Per Sundberg	TTAGGTCAGCCTGGGGCTCTTTTAGGTGATGATCATCTCTATAATGTTATTGTTACCGCGCATGCTTTTGTTATAATTTTTTTTCTGGTTATGCCAGTTATAATTGGGGGGTTTGGGAATTGATTGGTTCCTTTAATGTTAGGGGCCCCTGACATGGCTTTTCCTCGAATAAACAATATAAGATTTTGATTATTGCCACCGGCTTTGACTCTTCTGTTGGGATCTGCGGCGGTTGAGGGAGGTGTGGGCACTGGTTGGACTGTTTATCCGCCTCTTTCTGCTAATATCGCTCACTCGGGTGGGTCTGTTGATTTAGCTATTTTTTCTTTACATCTTGCCGGAGTCTCTTCAATTCTTGGAGCAATTAACTTTATTACTACTATTGTCAATATGCGTTGG…
>NemBar0908	KU840222	Parborlasia corrugatus	Chile	lat-lon=42.3789444 S, 072.4156111 W	2009-02-12	Per Sundberg	TTAGGTCAGCCTGGGGCTCTTTTAGGTGATGATCATCTCTATAATGTTATTGTTACCGCGCATGCTTTTGTTATAATTTTTTTTCTGGTTATGCCAGTTATAATTGGGGGGTTTGGGAATTGATTGGTTCCTTTAATGTTAGGGGCCCCTGACATGGCTTTTCCTCGAATAAACAATATAAGATTTTGATTATTGCCACCGGCTTTGACTCTTCTGTTGGGATCTGCGGCGGTTGAGGGAGGTGTGGGCACTGGTTGGACTGTTTACCCGCCTCTTTCTGCTAATATCGCTCACTCGGGTGGGTCTGTTGATTTAGCTATTTTTTCTTTACATCTTGCCGGAGTCTCTTCAATTCTTGGAGCAATTAACTTTATTACTACTATTGTCAATATGCGTTGG…
>NemBar0909	KU840223	Parborlasia corrugatus	Chile	lat-lon=36.6306667 S, 073.0906667 W	2009-02-12	Per Sundberg	TTAGGTCAGCCTGGGGCTCTTTTAGGTGATGATCATCTCTATAATGTTATTGTTACCGCGCATGCTTTTGTTATAATTTTTTTTCTGGTTATGCCAGTTATAATTGGGGGGTTTGGGAATTGATTGGTTCCTTTAATGTTAGGGGCTCCTGACATGGCTTTTCCTCGAATAAACAATATAAGATTTTGATTATTGCCACCGGCTTTGACTCTTCTGTTGGGATCTGCGGCGGTTGAGGGAGGTGTGGGCACTGGTTGGACTGTTTATCCGCCTCTTTCTGCTAATATCGCTCACTCGGGTGGGTCTGTTGATTTAGCTATTTTTTCTTTACATCTTGCTGGAGTCTCTTCAATTCTTGGAGCAATTAACTTTATTACTACTATTGTCAATATGCGTTGG…
>NemBar0910	KU840224	Palaeonemertea sp.	Chile	lat-lon=36.6306667 S, 073.0906667 W	2009-02-12	Per Sundberg	TTAGGACAACCGGGTGCGCTGATTGGTAATGACCAACTTTATAATGTGATTGTCACAGCTCATGCTTTTGTCATAATTTTTTTTATGGTTATACCAGTAATAATTGGAGGGTTTGGAAATTGATTAGTCCCATTGATGCTTGGGGCCCCTGATATGGCCTTTCCTCGAATAAATAACATAAGGTTCTGATTGCTCCCACCCTCTATCACTCTTCTACTTTTAGGAAGGATGGTGGAAAGGGGGGTCGGGACTGGCTGGACAGTGTATCCTCCTTTGGCAGGAAATATTGCCCACAGCGGCGCGTCGGTTGATTTGAGGATTTTTTCTTTGCATTTAGCTGGGGCGTCGTCAATCATGGGTGCAATAAATTTTATCAGAACAATTTTAAACATGCGCATG…
>NemBar0911	KU840225	Palaeonemertea sp.	Chile	lat-lon=36.6306667 S, 073.0906667 W	2009-02-11	Per Sundberg	TTAGGGCAACCTGGTTCTTTGCTTGGCGATGATCAATTGTATAATGTTATTGTTACTGCTCATGCTTTTGTTATAATTTTTTTTTTGGTTATACCAGTTATAATTGGTGGATTTGGGAATTGATTGGTTCCTTTAATATTAGGGGCTCCTGATATAGCGTTTCCTCGAATAAATAATATAAGTTTCTGGCTTTTGCCTCCTGCTTTAACTCTTTTACTATCTTCTGCTGCTGTAGAAAGTGGTGCTGGCACTGGATGGACAGTGTATCCTCCTTTGTCTAGTAACATTGCACATTCTGGGGGTTCAGTTGATTTAGCAATTTTTTCTTTACATTTAGCTGGGGTATCTTCTATTTTGGGAGCGATTAATTTTATTACTACTATTTTAAATATACGTTGG…
>NemBar0912	KU840226	Lineus ruber	Chile	lat-lon=36.6306667 S, 073.0906667 W	2009-02-16	Per Sundberg	TTGGGTCAGCCGGGGGCTTTGTTGGGAGATGATCATCTTTATAATGTGATTGTTACAGCTCATGCTTTTGTAATAATCTTTTTCTTGGTTATGCCCGTGATGATTGGTGGTTTTGGGAATTGACTTGTTCCTTTGATGTTGGGGGCTCCGGATATGGCTTTTCCTCGTATGAACAATATAAGTTTCTGGTTGTTGCCTCCTGCTTTGACTTTACTTTTAGGTTCAGCTGCAGTTGAGGGGGGAGCGGGGACGGGTTGGACGGTTTATCCTCCGCTTGCAGGTAATGTGGCCCATGCTGGGGGGTCTGTAGATTTGGCTATTTTTTCTCTTCACTTGGCGGGTGTGTCTTCTATTTTGGGGGCTATTAATTTTATTACTACTGTTGTTAATATGCGCTGG…
>NemBar0913	KU840227	Lineus ruber	Chile	lat-lon=36.7133333 S, 073.1570000 W	2009-02-16	Per Sundberg	TTGGGCCAGCCGGGGGCTTTGTTGGGAGATGATCATCTTTATAATGTGATTGTTACAGCTCATGCTTTTGTGATAATCTTTTTCTTGGTTATGCCCGTGATGATTGGTGGTTTTGGGAATTGACTTGTTCCTTTGATGTTGGGGGCTCCGGATATGGCTTTTCCTCGTATGAACAATATAAGTTTCTGGTTGTTGCCTCCTGCTTTGACTTTGCTTTTAGGTTCAGCTGCAGTTGAGGGGGGAGCGGGGACGGGTTGGACGGTTTATCCTCCGCTTGCAGGTAATGTGGCCCATGCTGGGGGGTCTGTAGATTTGGCTATTTTTTCTCTTCACTTGGCGGGTGTGTCTTCTATTTTGGGGGCTATTAATTTTATTACTACTGTTGTTAATATGCGCTGG…
>NemBar0914	KU840228	Lineus ruber	Chile	lat-lon=42.3741389 S, 072.4283056 W	2009-02-16	Per Sundberg	TTGGGTCAGCCGGGGGCTTTGTTGGGAGATGATCATCTTTATAATGTGATTGTTACAGCTCATGCTTTTGTAATAATCTTTTTCTTGGTTATGCCCGTGATGATTGGTGGTTTTGGGAATTGACTTGTTCCTTTGATGTTGGGGGCTCCGGATATGGCTTTTCCTCGTATGAACAATATAAGTTTCTGGTTGTTGCCTCCTGCTTTGACTTTACTTTTAGGTTCAGCTGCAGTTGAGGGGGGAGCGGGGACGGGTTGGACGGTTTATCCTCCGCTTGCAGGTAATGTGGCCCATGCTGGGGGGTCTGTAGATTTGGCTATTTTTTCTCTTCACTTGGCGGGTGTGTCTTCTATTTTGGGGGCTATTAATTTTATTACTACTGTTGTTAATATGCGCTGG…
>NemBar0915	KU840229	Lineus ruber	Chile	lat-lon=42.3741389 S, 072.4283056 W	2009-02-16	Per Sundberg	TTGGGTCAGCCGGGGGCTTTGTTGGGAGATGATCATCTTTATAATGTGATTGTTACAGCTCATGCTTTTGTAATAATCTTTTTCTTGGTTATGCCCGTGATGATTGGTGGTTTTGGGAATTGACTTGTTCCTTTGATGTTGGGGGCTCCGGATATGGCTTTTCCTCGTATGAACAATATAAGTTTCTGGTTGTTGCCTCCTGCTTTGACTTTACTTTTAGGTTCAGCTGCAGTTGAGGGGGGAGCGGGGACGGGTTGGACGGTTTATCCTCCGCTTGCAGGTAATGTGSCCCATGCTGGGGGGTCTGTAGATTTGGCTATTTTTTCTCTTCACTTGGCGGGTGTGTCTTCTATTTTGGGGGCTATTAATTTTATTACTACTGTTGTTAATATGCGCTGG…
>NemBar0916	KU840230	Baseodiscus platei	Chile	lat-lon=42.3741389 S, 072.4283056 W	2009-02-17	Per Sundberg	TTAGGCCAGCCAGGTGCTTTGTTAGGAGATGATCAGTTATATAATGTTATTGTTACTGCTCATGCTTTTGTTATAATTTTTTTTTTAGTAATACCTGTTATAATTGGTGGATTTGGGAATTGGTTAGTTCCTTTAATGTTAGGTGCTCCTGATATAGCTTTTCCTCGAATAAATAATATAAGGTTTTGATTACTTCCTCCTTCTTTAACTTTGTTATTATTTTCTGCTGCTGTGGAAAGTGGTGCTGGTACTGGATGAACTGTGTATCCACCATTGTCTAGGAATATTGCTCATGCTGGTGGTTCTGTTGATCTTGCTATTTTTTCTCTTCATCTTGCTGGGGTGTCTTCTATTTTAGGTGCTATTAATTTTATTACTACTATTATTAATATGCGATGA…
>NemBar0917	KU840231	Parborlasia corrugatus	Chile	lat-lon=36.6306667 S, 073.0906667 W	2009-02-11	Per Sundberg	TTAGGTCAGCCTGGGGCTCTTTTAGGTGATGATCATCTCTATAATGTTATTGTTACCGCGCATGCTTTTGTTATAATTTTTTTTCTGGTTATGCCAGTTATAATTGGGGGGTTTGGGAATTGATTGGTTCCTCTAATGTTAGGGGCTCCTGACATGGCTTTTCCTCGAATAAACAATATAAGATTTTGATTATTGCCACCGGCTTTGACTCTTCTGTTGGGATCTGCGGCGGTTGAGGGAGGTGTGGGCACTGGTTGGACTGTTTACCCGCCTCTTTCTGCTAATATCGCTCACTCGGGTGGGTCTGTTGATTTAGCTATTTTTTCTTTACATCTTGCCGGAGTCTCTTCAATTCTTGGAGCAATTAACTTTATTACTACTATTGTCAATATGCGTTGG…
>NemBar0918	KU840232	Parborlasia corrugatus	Chile	lat-lon=29.9667917 S, 071.3532667 W	2009-02-11	Per Sundberg	TTAGGTCAGCCTGGGGCTCTTTTAGGTGATGATCATCTCTATAATGTTATTGTTACCGCGCATGCTTTTGTTATAATTTTTTTTCTGGTTATGCCAGTTATAATTGGGGGGTTTGGGAATTGATTGGTTCCTTTAATGTTAGGGGCCCCTGACATGGCTTTTCCTCGAATAAACAATATAAGATTTTGATTATTGCCACCGGCTTTGACTCTTCTGTTGGGATCTGCGGCGGTTGAGGGAGGTGTGGGCACTGGTTGGACTGTTTACCCGCCTCTTTCTGCTAATATCGCTCACTCGGGTGGGTCTGTTGATTTAGCTATTTTTTCTTTACATCTTGCCGGAGTCTCTTCAATTCTTGGAGCAATTAACTTTATTACTACTATTGTCAATATGCGTTGG…
>NemBar0919	KU840233	Parborlasia corrugatus	Chile	lat-lon=53.2976667 N, 004.0576667 W	2009-02-11	Per Sundberg	TTAGGTCAGCCTGGGGCTCTTTTAGGTGATGATCATCTCTATAATGTTATTGTTACCGCGCATGCTTTTGTTATAATTTTTTTTCTGGTTATGCCAGTTATAATTGGGGGGTTTGGGAATTGATTGGTTCCTTTAATGTTAGGGGCCCCTGACATGGCTTTTCCTCGAATAAACAATATAAGATTTTGATTATTGCCACCGGCTTTGACTCTTCTGTTGGGATCTGCGGCGGTTGAGGGAGGTGTGGGCACTGGTTGGACTGTTTACCCGCCTCTTTCTGCTAATATCGCTCACTCGGGTGGGTCTGTTGATTTAGCTATTTTTTCTTTACATCTTGCCGGAGTCTCTTCAATTCTTGGAGCAATTAACTTTATTACTACTATTGTCAATATGCGTTGG…
>NemBar0920	KU840234	Baseodiscus platei	Chile	lat-lon=53.2976667 N, 004.0576667 W	2009-02-16	Per Sundberg	CTAGGACAACCGGGAGCGCTGCTCGGAGATGATCAGCTTTATAATGTCATTGTAACTGCGCATGCCTTTGTTATAATTTTTTTTCTTGTTATGCCTGTTATAATTGGGGGCTTTGGTAATTGATTAGTTCCTCTTATGTTAGGGGCTCCTGATATGGCTTTTCCACGAATAAATAACATAAGTTTTTGATTGTTGCCTCCTTCTTTAACTCTTCTCTTGTCTTCTGCTGCTGTCGAAAGTGGTGCAGGAACTGGTTGGACTGTATACCCTCCCCTTTCTAGCAATATCGCTCACGCAGGGGGATCCGTGGATTTGGCGATTTTTTCTTTACATCTTGCAGGTATCTCTTCCATTCTAGGGGCTATTAATTTTATTACCACTGTTGTAAATATGCGATGA…
>NemBar0922	KU840235	Heteronemertea sp.	Chile	lat-lon=53.2976667 N, 004.0576667 W	2009-02-06	Per Sundberg	TTAGGTCAGCCGGGTGCGCTTTTAGGTGATGATCATCTTTATAATGTTATTGTGACTGCTCATGCTTTTGTTATAATTTTTTTTTTAGTTATGCCGGTGATAATCGGGGGGTTTGGGAATTGGTTAGTTCCTCTTATGCTTGGGGCTCCAGATATGGCTTTCCCTCGTATGAATAACATGAGGTTTTGGTTGTTGCCCCCTTCTCTTACTTTATTGTTGGGGTCGGCAGCTGTTGAGGGGGGAGCGGGGACTGGTTGGACAGTCTATCCTCCTCTGGCGGGGAATATAGCGCATGCTGGTGGGTCTGTTGACCTTGCTATTTTTTCTCTGCATTTGGCAGGAGTTTCTTCTATCCTAGGTGCCATTAATTTTATCACTACTGTTGTAAATATGCGGTGA…
>NemBar0923	KU840236	Ramphogordius sanguineus	UK	lat-lon=53.5053333 N, 003.0622583 W	2008-12-14	Per Sundberg	TTGGGTCAGCCGGGGGCTTTGTTGGGAGATGATCATCTTTATAATGTGATTGTTACAGCTCATGCTTTTGTGATAATCTTTTTCTTGGTTATGCCCGTGATGATTGGTGGTTTTGGGAATTGACTTGTTCCTTTGATGTTGGGGGCTCCGGATATGGCTTTTCCTCGTATGAACAATATAAGTTTCTGGTTGTTGCCTCCTGCTTTGACTTTACTTTTAGGTTCAGCTGCAGTTGAGGGGGGAGCGGGGACGGGTTGGACGGTTTATCCTCCGCTTGCAGGTAATGTGGCCCATGCTGGGGGGTCTGTAGATTTGGCTATTTTTTCTCTTCACTTGGCGGGTGTGTCTTCTATTTTGGGGGCTATTAATTTTATTACTACTGTTGTTAATATGCGCTGG…
>NemBar0924	KU840237	Ramphogordius sanguineus	UK	lat-lon=53.5053333 N, 003.0622583 W	2008-12-14	Per Sundberg	TTGGGTCAGCCGGGGGCTTTGTTGGGAGATGATCATCTTTATAATGTGATTGTTACAGCTCATGCTTTTGTGATAATCTTTTTCTTGGTTATGCCCGTGATGATTGGTGGTTTTGGGAATTGACTTGTTCCTTTGATGTTGGGGGCTCCGGATATGGCTTTTCCTCGTATGAACAATATAAGTTTCTGGTTGTTGCCTCCTGCTTTGACTTTACTTTTAGGTTCAGCTGCAGTTGAGGGGGGAGCGGGGACGGGTTGGACGGTTTATCCTCCGCTTGCAGGTAATGTGGCCCATGCTGGGGGGTCTGTAGATTTGGCTATTTTTTCTCTTCACTTGGCGGGTGTGTCTTCTATTTTGGGGGCTATTAATTTTATTACTACTGTTGTTAATATGCGCTGG…
>NemBar0925	KU840238	Ramphogordius sanguineus	UK	lat-lon=53.5053333 N, 003.0622583 W	2008-12-14	Per Sundberg	TTGGGTCAGCCGGGGGCTTTGTTGGGAGATGATCATCTTTATAATGTGATTGTTACAGCTCATGCTTTTGTAATAATCTTTTTCTTGGTTATGCCCGTGATGATTGGTGGTTTTGGGAATTGACTTGTTCCTTTGATGTTGGGGGCTCCGGATATGGCTTTTCCTCGTATGAACAATATAAGTTTCTGGTTGTTGCCTCCTGCTTTGACTTTACTTTTAGGTTCAGCTGCAGTTGAGGGGGGAGCGGGGACGGGTTGGACGGTTTATCCTCCGCTTGCAGGTAATGTGGCCCATGCTGGGGGGTCTGTAGATTTGGCTATTTTTTCTCTTCACTTGGCGGGTGTGTCTTCTATTTTGGGGGCTATTAATTTTATTACTACTGTTGTTAATATGCGCTGG…
>NemBar0926	KU840239	Ramphogordius sanguineus	UK	lat-lon=53.2976667 N, 004.0576667 W	2008-12-16	Per Sundberg	TTGGGTCAGCCGGGGGCTTTGTTGGGAGATGATCATCTTTATAATGTGATTGTTACAGCTCATGCTTTTGTAATAATCTTTTTCTTGGTTATGCCCGTGATGATTGGTGGTTTTGGGAATTGACTTGTTCCTTTGATGTTGGGGGCTCCGGATATGGCTTTTCCTCGTATGAACAATATAAGTTTCTGGTTGTTGCCTCCTGCTTTGACTTTACTTTTAGGTTCAGCTGCAGTTGAGGGGGGAGCGGGGACGGGTTGGACGGTTTATCCTCCGCTTGCAGGTAATGTGGCCCATGCTGGGGGGTCTGTAGATTTGGCTATTTTTTCTCTTCACTTGGCGGGTGTGTCTTCTATTTTGGGGGCTATTAATTTTATTACTACTGTTGTTAATATGCGCTGG…
>NemBar0927	KU840240	Ramphogordius sanguineus	UK	lat-lon=53.2976667 N, 004.0576667 W	2008-12-16	Per Sundberg	TTGGGTCAGCCGGGGGCTTTGTTGGGAGATGATCATCTTTATAATGTGATTGTTACAGCTCATGCTTTTGTAATAATCTTTTTCTTGGTTATGCCCGTGATGATTGGTGGTTTTGGGAATTGACTTGTTCCTTTGATGTTGGGGGCTCCGGATATGGCTTTTCCTCGTATGAACAATATAAGTTTCTGGTTGTTGCCTCCTGCTTTGACTTTACTTTTAGGTTCAGCTGCAGTTGAGGGGGGAGCGGGGACGGGTTGGACGGTTTATCCTCCGCTTGCAGGTAATGTGGCCCATGCTGGGGGGTCTGTAGATTTGGCTATTTTTTCTCTTCACTTGGCGGGTGTGTCTTCTATTTTGGGGGCTATTAATTTTATTACTACTGTTGTTAATATGCGCTGG…
>NemBar0928	KU840241	Riseriellus occultus	UK	lat-lon=53.2976667 N, 004.0576667 W	2008-12-16	Per Sundberg	TTAGGGCAGCCGGGGGCGTTGTTAGGAGATGACCATTTGTATAATGTTATTGTTACGGCTCATGCCTTTGTTATGATTTTCTTTTTAGTAATGCCAGTAATGATTGGTGRTTTTGGAAATTGGCTTGTTCCCTTGATGTTGGGGGCGCCGGATATAGCTTTTCCTCGGATAAATAATATGAGCTTTTGATTGTTGCCTCCCGCCTTGACTTTGCTTCTTGGCTCGGCTGCTGTGGAAGGAGGTGCGGGGACGGGTTGGACGGTCTACCCGCCTCTGGCCGGTAATGTAGCGCATGCTGGTGGTTCTGTGGATCTGGCTATTTTTTCTTTACATTTAGCTGGGGTGTCTTCTATTTTGGGAGCGATTAATTTTATTACTACTGTTGTAAATATACGGTGG…
>NemBar0929	KU840242	Lineus viridis	UK	lat-lon=53.2976667 N, 004.0576667 W	2008-12-14	Per Sundberg	CTAGGGCAGCCTGGGGCGCTGTTAGGAGATGATCATTTATATAATGTAATTGTGACTGCGCATGCCTTTGTTATGATTTTTTTTTTGGTTATACCTGTGATGATTGGGGGATTTGGAAATTGGCTTGTTCCTTTAATATTAGGAGCTCCAGATATGGCTTTTCCTCGTATGAATAACATAAGATTTTGGTTGCTTCCTCCTGCTTTAACTTTACTTTTGGGGTCAGCTGCAGTTGAGGGGGGAGCTGGGACTGGTTGAACGGTATATCCTCCTTTGGCCGGTAATGTCGCGCATGCTGGTGGTTCCGTAGATTTAGCTATTTTTTCTTTACACCTTGCTGGTGTATCTTCTATTTTAGGAGCTATTAATTTTATTACTACAATTGTAAATATGCGGTGG…
>NemBar0930	KU840243	Lineus viridis	UK	lat-lon=53.2976667 N, 004.0576667 W	2008-12-14	Per Sundberg	CTAGGGCAGCCTGGGGCGCTGTTAGGAGATGATCATTTATACAATGTAATTGTGACTGCGCATGCCTTTGTTATGATTTTTTTTTTGGTTATACCTGTGATGATTGGGGGATTTGGAAATTGGCTTGTTCCTTTAATATTAGGAGCTCCAGATATGGCTTTTCCTCGTATGAATAACATAAGATTTTGGTTGCTTCCTCCTGCTTTAACTTTACTTTTGGGGTCAGCTGCAGTTGAGGGGGGAGCTGGGACTGGTTGAACGGTATATCCTCCTTTGGCCGGTAATGTCGCGCATGCTGGTGGTTCCGTAGATTTAGCTATTTTTTCTTTACACCTTGCTGGTGTATCTTCTATTTTAGGAGCTATTAATTTTATTACTACAATTGTAAATATGCGGTGG…
>NemBar0931	KU840244	Lineus viridis	UK	lat-lon=53.2976667 N, 004.0576667 W	2008-12-14	Per Sundberg	CTAGGGCAGCCTGGGGCGCTGTTAGGAGACGATCATTTATACAATGTAATTGTGACTGCGCATGCCTTTGTTATGATTTTTTTTTTGGTTATACCTGTGATGATTGGGGGATTTGGAAATTGGCTTGTTCCTTTAATATTAGGAGCTCCAGATATGGCTTTTCCTCGTATGAATAACATAAGATTTTGGTTGCTTCCCCCTGCTTTAACTTTACTTTTGGGGTCAGCTGCAGTTGAGGGGGGAGCTGGGACTGGTTGAACGGTATACCCTCCTTTGGCCGGTAATGTCGCGCATGCTGGTGGTTCTGTAGATTTAGCTATTTTTTCTTTACACCTTGCTGGTGTGTCTTCTATTTTAGGAGCTATTAATTTTATCACTACAATTGTAAATATGCGGTGG…
>NemBar0932	KU840245	Lineus viridis	UK	lat-lon=29.9668056 S, 071.3532778 W	2008-12-14	Per Sundberg	CTAGGGCAGCCTGGGGCGCTGTTAGGAGATGATCATTTATATAATGTAATTGTGACTGCGCATGCCTTTGTTATGATTTTTTTTTTGGTTATACCTGTGATGATTGGGGGATTTGGAAATTGGCTTGTTCCTTTAATATTAGGAGCTCCAGATATGGCTTTTCCTCGTATGAATAACATAAGATTTTGGTTGCTTCCTCCTGCTTTAACTTTACTTTTGGGGTCAGCTGCAGTTGAGGGGGGAGCTGGGACTGGTTGAACGGTATATCCTCCTTTGGCCGGTAATGTCGCGCATGCTGGTGGTTCCGTAGATTTAGCTATTTTTTCTTTACACCTTGCTGGTGTATCTTCTATTTTAGGAGCTATTAATTTTATTACTACAATTGTAAATATGCGGTGG…
>NemBar0934	KU840246	Lineus viridis	UK		2008-12-14	Per Sundberg	CTAGGGCAGCCTGGGGCGCTGTTAGGAGATGATCATTTATACAATGTAATTGTGACTGCGCATGCCTTTGTTATGATTTTTTTTTTGGTTATACCTGTGATGATTGGGGGATTTGGAAATTGGCTTGTTCCTTTAATATTAGGAGCTCCAGATATGGCTTTTCCTCGTATGAATAACATAAGATTTTGGTTGCTTCCTCCTGCTTTAACTTTACTTTTGGGGTCAGCTGCAGTTGAGGGGGGAGCTGGGACTGGTTGAACGGTATATCCTCCTTTGGCCGGTAATGTCGCGCATGCTGGTGGTTCCGTAGATTTAGCTATTTTTTCTTTACACCTTGCTGGTGTATCTTCTATTTTAGGAGCTATTAATTTTATTACTACAATTGTAAATATGCGGTGG…
>NemBar0935	KU840247	Lineus viridis	UK		2008-12-14	Per Sundberg	CTAGGGCAGCCTGGGGCGCTGTTAGGAGATGATCATTTATATAATGTAATTGTGACTGCGCATGCCTTTGTTATGATTTTTTTTTTGGTTATACCTGTGATGATTGGGGGATTTGGAAATTGGCTTGTTCCTTTAATATTAGGAGCTCCAGATATGGCTTTTCCTCGTATGAATAACATAAGATTTTGGTTGCTTCCTCCTGCTTTAACTTTACTTTTGGGGTCAGCTGCAGTTGAGGGGGGAGCTGGGACTGGTTGAACGGTATATCCTCCTTTGGCCGGTAATGTCGCGCATGCTGGTGGTTCCGTAGATTTAGCTATTTTTTCTTTACACCTTGCTGGTGTATCTTCTATTTTAGGAGCTATTAATTTTATTACTACAATTGTAAATATGCGGTGG…
>NemBar0936	KU840248	Hoplonemertea sp.	Chile		2009-02-06	Per Sundberg	TTAGGCCAGCCAGGTGCTTTGTTAGGAGATGACCAGTTGTATAATGTTATTGTTACTGCTCATGCTTTTGTTATAATTTTTTTTTTAGTAATACCTGTTATAATTGGTGGGTTTGGAAATTGGTTAGTTCCTTTAATGTTAGGTGCTCCTGATATAGCTTTTCCTCGGATAAACAATATAAGGTTTTGATTACTTCCTCCTTCTTTAACTTTGTTATTATTTTCTGCTGCTGTGGAAAGTGGTGCTGGTACTGGATGAACTGTATATCCACCATTGTCTAGTAATATTGCTCATGCTGGTGGTTCTGTTGATCTTGCTATTTTTTCTCTTCATCTTGCTGGAGTATCTTCTATTTTAGGTGCTATTAATTTTATTACTACTATTATTAATATACGATGA…
>NemBar0937	KU840249	Baseodiscus platei	Chile		2009-02-06		CTAGGACAACCGGGAGCGCTGCTCGGAGATGATCAGCTTTATAATGTCATTGTAACTGCGCATGCCTTTGTTATAATTTTTTTTCTTGTTATGCCTGTTATAATTGGGGGCTTTGGTAATTGATTAGTTCCTCTTATGTTAGGGGCTCCTGATATGGCTTTTCCACGAATAAATAATATAAGTTTTTGATTGTTGCCTCCTTCTTTAACTCTTCTCTTGTCTTCTGCTGCTGTCGAAAGTGGTGCAGGAACTGGTTGGACTGTATACCCTCCTCTTTCTAGCAATATCGCTCACGCAGGGGGATCCGTGGATTTGGCGATTTTTTCTTTACATCTTGCAGGTATCTCTTCCATTCTAGGGGCTATTAATTTTATTACCACTGTTGTAAATATGCGATGA…
>NemBar0938	KU840250	Tetrastemma yamaokai	Korea		2008-10-24	Alexei Chernyshev	TTAGGGCAACCTGGAGCTTTGTTGGGTGATGACCAGTTATATAACGTTATTGTTACAGCTCATGCTTTTGTTATAATTTTTTTTTTAGTGATACCTGTTATGATTGGTGGTTTTGGGAACTGATTAGTTCCTTTGATATTAGGGGCTCCTGACATAGCATTTCCTCGTATAAATAATATGAGTTTTTGATTGTTACCGCCCGCTTTGAGGTTGTTATTATTTTCTGGTGCGGTAGAAAGTGGTGCTGGAACTGGTTGAACAGTTTATCCTCCTTTGTCTAGAAATATTGCACATTCTGGTGGTTCTGTTGATTTAGCTATTTTTTCTTTACATTTAGCTGGAGTTTCTTCTATTTTGGGAGCTATTAATTTTATTACAACTATTATTAATATACGGTGA…
>NemBar0939	KU840251	Tetrastemma yamaokai	Korea		2008-10-24	Alexei Chernyshev	TTAGGGCAACCTGGAGCTTTGTTGGGTGATGACCAGTTATATAACGTTATTGTTACAGCTCATGCTTTTGTTATAATTTTTTTTTTAGTGATACCTGTTATGATTGGTGGTTTTGGGAACTGATTAGTTCCTTTGATATTAGGGGCTCCTGACATAGCATTTCCTCGTATAAATAATATGAGTTTTTGATTGTTACCGCCCGCTTTGAGGTTGTTATTATTTTCTGGTGCGGTAGAAAGTGGTGCTGGAACTGGTTGAACAGTTTATCCTCCTTTGTCTAGAAATATTGCACATTCTGGTGGTTCTGTTGATTTAGCTATTTTTTCTTTACATTTAGCTGGAGTTTCTTCTATTTTGGGAGCTATTAATTTTATTACAACTATTATTAATATACGGTGA…
>NemBar0940	KU840252	Tetrastemma roseocephalum	Korea		2008-10-25	Alexei Chernyshev	TTAGGGCAACCTGGTGCTTTGTTGGGTGATGACCAATTATATAATGTTATTGTTACAGCTCATGCTTTTGTTATAATTTTTTTTTTAGTGATGCCTGTTATGATTGGCGGTTTTGGAAATTGATTAGTGCCTTTAATATTAGGAGCTCCTGATATGGCATTTCCTCGTATAAATAATATGAGTTTTTGGTTGTTACCACCTGCTTTGAGATTATTATTATTCTCTGGTGCAGTAGAAAGTGGTGCTGGAACTGGTTGAACAGTCTATCCTCCTTTGTCTAGGAATATTGCACATTCTGGTGGTTCTGTTGATTTAGCTATTTTTTCCTTACATTTAGCTGGAGTTTCTTCTATTTTAGGGGCTATTAATTTTATCACAACTATTATTAATATACGGTGG…
>NemBar0941	-	Emplectonema mitsuii	Korea	lat-lon=53.5049444 N, 003.0647778 W	2008-10-25	Alexei Chernyshev	TTGGGACAGCCTGGTTCTTTGTTAGGGGATGATCAGCTGTATAATGTAATTGTTACTGCTCATGCTTTTGTTATAATTTTTTTTTTAGTTATGCCGGTTATGATTGGAGGGTTTGGAAATTGGTTGGTTCCTTTGATGTTAGGAGCTCCTGATATGGCTTTTCCTCGTATAAATAATATAAGATTTTGGCTTCTTCCTCCTGCTTTAACTTTATTATTGTCTTCTGCTGCTGTTGAGAGTGGTGCTGGTACTGGATGGACGGTGTATCCTCCTTTGTCTAGGAATGTTGCTCATTCTGGAGGGTCTGTAGACTTGGCTATTTTTTCTTTACATTTAGCTGGTGTATCTTCGATTCTTGGGGCAATTAATTTTATTACTACTATTTTGAATATGCGTTGG…
>NemBar0943	KU840253	Micrura cf. alaskensis	Korea	lat-lon=53.5049444 N, 003.0647778 W	2008-10-25	Alexei Chernyshev	TTAGGGCAGCCTGGGGCTCTTTTAGGTGACGATCATTTATATAACGTGATTGTGACTGCGCATGCGTTTGTTATAATTTTTTTTTTAGTTATACCTGTAATAATTGGTGGGTTTGGAAACTGGTTGGTTCCTTTAATGTTAGGGGCACCGGATATGGCTTTTCCTCGTATAAACAACATAAGTTTTTGATTGTTGCCCCCATCTTTGACGTTGTTATTGGGGTCTGCGGCGGTAGAGGGGGGAGTGGGAACTGGTTGGACAGTTTACCCGCCTTTGTCGGGAAATGTTGCTCACGGAGGGGGGTCAGTTGATCTTGCTATTTTTTCGCTTCATTTAGCCGGTGTTTCTTCAATTTTGGGTGCGATTAATTTTATTACTACAGTAATTAATATGCGGTGG…
>NemBar0944	KU840254	Sacconemertidae sp.	Russia	lat-lon=53.5049444 N, 003.0647778 W	2008-12-01	Alexei Chernyshev	CTTGGACAGCCAGGTGCTTTGTTAGGTGATGATCAACTGTATAATGTGATTGTTACTGCTCATGCTTTTGTTATAATTTTTTTTTTAGTTATGCCTGTTATAATTGGTGGTTTTGGTAATTGGCTTGTTCCTTTAATGTTAGGAGCACCTGATATGGCTTTTCCTCGTATAAATAATATAAGGTTTTGATTACTTCCACCTGCTTTAACTTTGCTTCTCTCTTCTGGTGCTGTTGAAAGTGGGGCTGGAACTGGTTGGACAGTGTATCCTCCTTTGTCTAGCAATATTGCTCATGCTGGTTCTTCTGTCGATTTAGCTATTTTTTCTTTACATCTTGCTGGGGTTTCTTCTATTTTAGGGGCAATTAATTTTATTACTACTATTGTAAATATACGGTGG…
>NemBar0945	-	Amphiporus cf. rectangulus	Sweden/Norway	lat-lon=53.5049444 N, 003.0647778 W		Arne Nygren	TTGGGGCAGCCTGGGGCTTTGTTAGGCGATGATCAGCTTTATAATGTAATTGTTACTGCACATGCGTTTGTAATAATTTTTTTTTTAGTTATGCCAGTTATAATTGGTGGTTTTGGGAATTGGCTTGTTCCGCTTATACTGGGGGCTCCTGATATGGCTTTTCCTCGTATAAATAATATAAGTTTTTGGCTTCTTCCGCCTGCTTTAGTTCTTCTTCTTTCTTCTGGAATTGTTGAGAGTGGTGCTGGGACTGGTTGGACAGTTTATCCGCCATTGTCTAGTAATATTGCTCATTCTGGTGGTTCTGTAGATTTGGCTATTTTTTCTTTACATTTAGCTGGTATTTCTTCTATTTTAGGTGCAATTAATTTTATTACTACTATTATTAATATGCGCTGA…
>NemBar0946	-	Amphiporus cf. rectangulus	Sweden/Norway	lat-lon=53.5049444 N, 003.0647778 W		Arne Nygren	TTGGGGCAGCCTGGGGCTTTGTTAGGCGATGATCAGCTTTATAATGTAATTGTTACTGCACATGCGTTTGTAATAATTTTTTTTTTAGTTATGCCAGTTATAATTGGTGGTTTTGGGAATTGGCTTGTTCCGCTTATACTGGGGGCTCCTGATATGGCTTTTCCTCGTATAAATAATATAAGTTTTTGGCTTCTTCCGCCTGCTTTAGTTCTTCTTCTTTCTTCTGGAATTGTTGAGAGTGGTGCTGGGACTGGTTGGACAGTTTATCCGCCATTGTCTAGTAATATTGCTCATTCTGGTGGTTCTGTAGATTTGGCTATTTTTTCTTTACATTTAGCTGGTATTTCTTCTATTTTAGGTGCAATTAATTTTATTACTACTATTGTTAATATGCGCTGA…
>NemBar0947	-	Amphiporus cf. rectangulus	Sweden/Norway	lat-lon=53.5049444 N, 003.0647778 W		Arne Nygren	TTGGGGCAGCCTGGGGCTTTGTTAGGCGATGATCAGCTTTATAATGTAATTGTTACTGCACATGCGTTTGTAATAATTTTTTTTTTAGTTATGCCAGTTATAATTGGTGGTTTTGGGAATTGGCTTGTTCCGCTTATACTGGGGGCTCCTGATATGGCTTTTCCTCGTATAAATAATATAAGTTTTTGGCTTCTTCCGCCTGCTTTAGTTCTTCTTCTTTCTTCTGGAATTGTTGAGAGTGGTGCTGGGACTGGTTGGACAGTTTATCCGCCATTGTCTAGTAATATTGCTCATTCTGGTGGTTCTGTAGATTTGGCTATTTTTTCTTTACATTTAGCTGGTATTTCTTCTATTTTAGGTGCAATTAATTTTATTACTACTATTATTAATATGCGCTGA…
>NemBar0948	-	Amphiporus rectangulus	Sweden/Norway	lat-lon=53.3130278 N, 003.7380000 W		Arne Nygren	TTGGGGCAGCCTGGGGCTTTGTTAGGCGATGATCAGCTTTATAATGTAATTGTTACTGCACATGCGTTTGTAATAATTTTTTTTTTAGTTATGCCAGTTATAATTGGTGGTTTTGGGAATTGGCTTGTTCCGCTTATACTGGGGGCTCCTGATATGGCTTTTCCTCGTATAAATAATATAAGTTTTTGGCTTCTTCCGCCTGCTTTAGTTCTTCTTCTTTCTTCTGGAATTGTTGAGAGTGGTGCTGGGACTGGTTGGACAGTTTATCCGCCATTGTCTAGTAATATTGCTCATTCTGGTGGTTCTGTAGATTTGGCTATTTTTTCTTTACATTTAGCTGGTATTTCTTCTATTTTAGGTGCAATTAATTTTATTACTACTATTATTAATATGCGCTGA…
>NemBar0949	-	Amphiporus cf. rectangulus	Sweden/Norway	lat-lon=53.3130278 N, 003.7380000 W		Arne Nygren	TTGGGGCAGCCTGGGGCTTTGTTAGGCGATGATCAGCTTTATAATGTAATTGTTACTGCACATGCGTTTGTAATAATTTTTTTTTTAGTTATGCCAGTTATAATTGGTGGTTTTGGGAATTGGCTTGTTCCGCTTATACTGGGGGCTCCTGATATGGCTTTTCCTCGTATAAATAATATAAGTTTTTGGCTTCTTCCGCCTGCTTTAGTTCTTCTTCTTTCTTCTGGAATTGTTGAGAGTGGTGCTGGGACTGGTTGGACAGTTTATCCGCCATTGTCTAGTAATATTGCTCATTCTGGTGGTTCTGTAGATTTGGCTATTTTTTCTTTACATTTAGCTGGTATTTCTTCTATTTTAGGTGCAATTAATTTTATTACTACTATTATTAATATGCGCTGA…
>NemBar0950	-	Amphiporus cf. rectangulus	Sweden/Norway	lat-lon=53.3130278 N, 003.7380000 W		Arne Nygren	TTGGGGCAGCCTGGGGCTTTGTTAGGCGATGATCAGCTTTATAATGTAATTGTTACTGCACATGCGTTTGTAATAATTTTTTTTTTAGTTATGCCAGTTATAATTGGTGGTTTTGGGAATTGGCTTGTTCCGCTTATACTGGGGGCTCCTGATATGGCTTTTCCTCGTATAAATAATATAAGTTTTTGGCTTCTTCCGCCTGCTTTAGTTCTTCTTCTTTCTTCTGGAATTGTTGAGAGTGGTGCTGGGACTGGTTGGACAGTTTATCCGCCATTGTCTAGTAATATTGCTCATTCTGGTGGTTCTGTAGATTTGGCTATTTTTTCTTTACATTTAGCTGGTATTTCTTCTATTTTAGGTGCAATTAATTTTATTACTACTATTATTAATATTCGCTGA…
>NemBar0951	-	Amphiporus cf. rectangulus	Sweden/Norway	lat-lon=53.3130278 N, 003.7380000 W		Arne Nygren	TTGGGGCAGCCTGGGGCTTTGTTAGGCGATGATCAGCTTTATAATGTAATTGTTACTGCACATGCGTTTGTAATAATTTTTTTTTTAGTTATGCCAGTTATAATTGGTGGTTTTGGGAATTGGCTTGTTCCGCTTATACTGGGGGCTCCTGATATGGCTTTTCCTCGTATAAATAATATAAGTTTTTGGCTTCTTCCGCCTGCTTTAGTTCTTCTTCTTTCTTCTGGAATTGTTGAGAGTGGTGCTGGGACTGGTTGGACAGTTTATCCGCCATTGTCTAGTAATATTGCTCATTCTGGTGGTTCTGTAGATTTGGCTATTTTTTCTTTACATTTAGCTGGTATTTCTTCTATTTTAGGTGCAATTAATTTTATTACTACTATTGTTAATATGCGCTGA…
>NemBar0952	KU840255	Tetrastemma robertianae	Sweden	lat-lon=53.3130278 N, 003.7380000 W			CTTGGTCAGCCTGGTGCGTTGCTTGGTGATGATCAGTTATATAATGTTATTGTTACTGCACATGCTTTTGTTATAATTTTTTTTTTGGTGATACCTGTTATAATTGGTGGGTTTGGGAATTGGTTAGTTCCGCTGATGTTAGGTGCTCCTGATATGGCCTTTCCTCGTATAAATAATATGAGGTTTTGGTTGCTTCCTCCTGCTTTAACTTTATTACTTTCTTCTGGTGCTGTAGAAAGAGGTGCTGGAACTGGTTGAACAGTTTATCCTCCACTTTCTAGAAATATTGCACATTCTGGAGGTTCTGTAGATTTGGCAATTTTTTCTCTTCATCTTGCTGGGGTATCCTCTATTTTAGGTGCTATTAATTTTATTACTACTATTGTTAATATGCGATGA…
>NemBar0953	KU840256	Ramphogordius sanguineus	England	lat-lon=53.3130278 N, 003.7380000 W	2010-02-17	Per Sundberg & C. Turbeville	TTGGGTCAGCCGGGGGCTTTGTTGGGAGATGATCATCTTTATAATGTGATTGTTACAGCTCATGCTTTTGTAATAATCTTTTTCTTGGTTATGCCCGTGATGATTGGTGGTTTTGGGAATTGACTTGTTCCTTTGATGTTGGGGGCTCCGGATATGGCTTTTCCTCGTATGAACAATATAAGTTTCTGGTTGTTGCCTCCTGCTTTGACTTTACTTTTAGGTTCAGCTGCAGTTGAGGGGGGAGCGGGGACGGGTTGGACGGTTTATCCTCCGCTTGCAGGTAATGTGGCCCATGCTGGGGGGTCTGTAGATTTGGCTATTTTTTCTCTTCACTTGGCGGGTGTGTCTTCTATTTTGGGGGCTATTAATTTTATTACTACTGTTGTTAATATGCGCTGG…
>NemBar0954	KU840257	Ramphogordius sanguineus	England	lat-lon=53.3130278 N, 003.7380000 W	2010-02-17	Per Sundberg & C. Turbeville	TTGGGTCAGCCGGGGGCTTTGTTGGGAGATGATCATCTTTATAATGTGATTGTTACAGCTCATGCTTTTGTAATAATCTTTTTCTTGGTTATGCCCGTGATGATTGGTGGTTTTGGGAATTGACTTGTTCCTTTGATGTTGGGGGCTCCGGATATGGCTTTTCCTCGTATGAACAATATAAGTTTCTGGTTGTTGCCTCCTGCTTTGACTTTACTTTTAGGTTCAGCTGCAGTTGAGGGGGGAGCGGGGACGGGTTGGACGGTTTATCCTCCGCTTGCAGGTAATGTGGCCCATGCTGGGGGGTCTGTAGATTTGGCTATTTTTTCTCTTCACTTGGCGGGTGTGTCTTCTATTTTGGGGGCTATTAATTTTATTACTACTGTTGTTAATATGCGCTGG…
>NemBar0955	KU840258	Ramphogordius sanguineus	England	lat-lon=53.3130278 N, 003.7380000 W	2010-02-17	Per Sundberg & C. Turbeville	TTGGGTCAGCCGGGGGCTTTGTTGGGAGATGATCATCTTTATAATGTGATTGTTACAGCTCATGCTTTTGTGATAATCTTTTTCTTGGTTATGCCCGTGATGATTGGTGGTTTTGGGAATTGACTTGTTCCTTTGATGTTGGGGGCTCCGGATATGGCTTTTCCTCGTATGAACAATATAAGTTTCTGGTTGTTGCCTCCTGCTTTGACTTTACTTTTAGGTTCAGCTGCAGTTGAGGGGGGAGCGGGGACGGGTTGGACGGTTTATCCTCCGCTTGCAGGTAATGTGGCCCATGCTGGGGGGTCTGTAGATTTGGCTATTTTTTCTCTTCACTTGGCGGGTGTGTCTTCTATTTTGGGGGCTATTAATTTTATTACTACTGTTGTTAATATGCGCTGG…
>NemBar0956	KU840259	Ramphogordius sanguineus	England	lat-lon=53.3130278 N, 003.7380000 W	2010-02-17	Per Sundberg & C. Turbeville	TTGGGTCAGCCGGGGGCTTTGTTGGGAGATGATCATCTTTATAATGTGATTGTTACAGCTCATGCTTTTGTAATAATCTTTTTCTTGGTTATGCCCGTGATGATTGGTGGTTTTGGGAATTGACTTGTTCCTTTGATGTTGGGGGCTCCGGATATGGCTTTTCCTCGTATGAACAATATAAGTTTCTGGTTGTTGCCTCCTGCTTTGACTTTACTTTTAGGTTCAGCTGCAGTTGAGGGGGGAGCGGGGACGGGTTGGACGGTTTATCCTCCGCTTGCAGGTAATGTGGCCCATGCTGGGGGGTCTGTAGATTTGGCTATTTTTTCTCTTCACTTGGCGGGTGTGTCTTCTATTTTGGGGGCTATTAATTTTATTACTACTGTTGTTAATATGCGCTGG…
>NemBar0957	KU840260	Lineus ruber	England		2010-02-17	Per Sundberg & C. Turbeville	CTAGGGCAGCCCGGGGCTTTGTTAGGAGACGATCATTTGTATAATGTAATTGTAACTGCGCATGCTTTTGTGATAATTTTTTTTTTGGTTATGCCTGTAATAATTGGTGGGTTTGGAAACTGACTTGTTCCTTTAATGTTGGGGGCGCCAGACATGGCTTTTCCTCGTATAAACAACATAAGATTTTGGTTGTTGCCTCCTGCTTTGACTCTACTTTTGGGCTCAGCTGCAGTTGAGGGAGGGGCTGGGACTGGTTGAACGGTTTACCCTCCTTTGGCTGGGAATGTCGCCCATGCTGGTGGTTCTGTGGACTTAGCTATTTTCTCTTTGCATCTTGCTGGTGTGTCTTCTATTTTAGGGGCTATTAATTTTATTACTACGGTTGTTAATATACGATGA…
>NemBar0958	KU840261	Lineus ruber	England		2010-02-17	Per Sundberg & C. Turbeville	CTAGGGCAGCCCGGGGCTTTGTTAGGAGACGATCATTTGTATAATGTAATTGTAACTGCGCATGCTTTTGTGATAATTTTTTTTTTGGTTATGCCTGTAATAATTGGTGGGTTTGGAAACTGACTTGTTCCTTTAATGTTGGGGGCGCCAGACATGGCTTTTCCTCGTATAAACAACATAAGATTTTGGTTGTTGCCTCCTGCTTTGACTCTACTTTTGGGCTCAGCTGCAGTTGAGGGAGGGGCTGGGACTGGTTGAACGGTTTACCCTCCTTTGGCTGGGAATGTCGCCCATGCTGGTGGTTCTGTGGACTTAGCTATTTTCTCTTTGCATCTTGCTGGTGTGTCTTCTATTTTAGGGGCTATTAATTTTATTACTACGGTTGTTAATATACGATGA…
>NemBar0960	KU840262	Ramphogordius sanguineus	England		2010-02-18	Per Sundberg & C. Turbeville	TTGGGTCAGCCGGGGGCTTTGTTGGGAGATGATCATCTTTATAATGTGATTGTTACAGCTCATGCTTTTGTGATAATCTTTTTCTTGGTTATGCCCGTGATGATTGGTGGTTTTGGGAATTGACTTGTTCCTTTGATGTTGGGGGCTCCGGATATGGCTTTTCCTCGTATGAACAATATAAGTTTCTGGTTGTTGCCTCCTGCTTTGACTTTACTTTTAGGTTCAGCTGCAGTTGAGGGGGGAGCGGGGACGGGTTGGACGGTTTATCCTCCGCTTGCAGGTAATGTGGCCCATGCTGGGGGGTCTGTAGATTTGGCTATTTTTTCTCTTCACTTGGCGGGTGTGTCTTCTATTTTGGGGGCTATTAATTTTATTACTACTGTTGTTAATATGCGCTGG…
>NemBar0961	KU840263	Ramphogordius sanguineus	Wales		2010-02-18	Per Sundberg & C. Turbeville	TTAGGCCAGCCGGGTGCGTTGTTGGGGGACGATCATCTTTACAATGTTATTGTTACGGCGCATGCTTTTGTAATAATTTTTTTTTTGGTCATGCCAGTGATAATTGGTGGTTTTGGAAATTGGCTTGTCCCTTTAATGTTGGGGGCTCCGGACATGGCTTTCCCGCGCATGAACAACATGAGTTTTTGATTATTACCCCCTGCTTTAACTTTGCTTTTGGGTTCGGCTGCGGTTGAGGGGGGCGCAGGGACGGGCTGGACGGTTTATCCTCCGCTTTCAGGGAATGTTGCGCATGCTGGAGGTTCCGTGGATCTTGCTATTTTTTCTCTTCACTTGGCGGGTGTGTCTTCTATTTTGGGTGCTATTAATTTTATTACTACTGTTGTGAATATGCGCTGG…
>NemBar0962	KU840264	Ramphogordius sanguineus	Wales		2010-02-18	Per Sundberg & C. Turbeville	TTGGGTCAGCCGGGGGCTTTGTTGGGAGATGATCATCTTTATAATGTGATTGTTACAGCTCATGCTTTTGTGATAATCTTTTTCTTGGTTATGCCCGTGATGATTGGTGGTTTTGGGAATTGACTTGTTCCTTTGATGTTGGGGGCTCCGGATATGGCTTTTCCTCGTATGAACAATATAAGTTTCTGGTTGTTGCCTCCTGCTTTGACTTTACTTTTAGGTTCAGCTGCAGTTGAGGGGGGAGCGGGGACGGGTTGGACGGTTTATCCTCCGCTTGCAGGTAATGTGGCCCATGCTGGGGGGTCTGTAGATTTGGCTATTTTTTCTCTTCACTTGGCGGGTGTGTCTTCTATTTTGGGGGCTATTAATTTTATTACTACTGTTGTTAATATGCGCTGG…
>NemBar0963	KU840265	Ramphogordius sanguineus	Wales		2010-02-18	Per Sundberg & C. Turbeville	TTGGGTCAGCCGGGGGCTTTGTTGGGAGATGATCATCTTTATAATGTGATTGTTACAGCTCATGCTTTTGTGATAATCTTTTTCTTGGTTATGCCCGTGATGATTGGTGGTTTTGGGAATTGACTTGTTCCTTTGATGTTGGGGGCTCCGGATATGGCTTTTCCTCGTATGAACAATATAAGTTTCTGGTTGTTGCCTCCTGCTTTGACTTTACTTTTAGGTTCAGCTGCAGTTGAGGGGGGAGCGGGGACGGGTTGGACGGTTTATCCTCCGCTTGCAGGTAATGTGGCCCATGCTGGGGGGTCTGTAGATTTGGCTATTTTTTCTCTTCACTTGGCGGGTGTGTCTTCTATTTTGGGGGCTATTAATTTTATTACTACTGTTGTTAATATGCGCTGG…
>NemBar0964	KU840266	Ramphogordius sanguineus	Wales		2010-02-18	Per Sundberg & C. Turbeville	TTGGGTCAGCCGGGGGCTTTGTTGGGAGATGATCATCTTTATAATGTGATTGTTACAGCTCATGCTTTTGTGATAATCTTTTTCTTGGTTATGCCCGTGATGATTGGTGGTTTTGGGAATTGACTTGTTCCTTTGATGTTGGGGGCTCCGGATATGGCTTTTCCTCGTATGAACAATATAAGTTTCTGGTTGTTGCCTCCTGCTTTGACTTTACTTTTAGGTTCAGCTGCAGTTGAGGGGGGAGCGGGGACGGGTTGGACGGTTTATCCTCCGCTTGCAGGTAATGTGGCCCATGCTGGGGGGTCTGTAGATTTGGCTATTTTTTCTCTTCACTTGGCGGGTGTGTCTTCTATTTTGGGGGCTATTAATTTTATTACTACTGTTGTTAATATGCGCTGG…
>NemBar0965	KU840267	Ramphogordius sanguineus	Wales		2010-02-18	Per Sundberg & C. Turbeville	TTGGGTCAGCCGGGGGCTTTGTTGGGAGATGATCATCTTTATAATGTGATTGTTACAGCTCATGCTTTTGTGATAATCTTTTTCTTGGTTATGCCCGTGATGATTGGTGGTTTTGGGAATTGACTTGTTCCTTTGATGTTGGGGGCTCCGGATATGGCTTTTCCTCGTATGAACAATATAAGTTTCTGGTTGTTGCCTCCTGCTTTGACTTTACTTTTAGGTTCAGCTGCAGTTGAGGGGGGAGCGGGGACGGGTTGGACGGTTTATCCTCCGCTTGCAGGTAATGTGGCCCATGCTGGGGGGTCTGTAGATTTGGCTATTTTTTCTCTTCACTTGGCGGGTGTGTCTTCTATTTTGGGGGCTATTAATTTTATTACTACTGTTGTTAATATGCGCTGG…
>NemBar0966	KU840268	Ramphogordius sanguineus	Wales		2010-02-18	Per Sundberg & C. Turbeville	TTGGGTCAGCCGGGGGCTTTGTTGGGAGATGATCATCTTTATAATGTGATTGTTACAGCTCATGCTTTTGTGATAATCTTTTTCTTGGTTATGCCCGTGATGATTGGTGGTTTTGGGAATTGACTTGTTCCTTTGATGTTGGGGGCTCCGGATATGGCTTTTCCTCGTATGAACAATATAAGTTTCTGGTTGTTGCCTCCTGCTTTGACTTTACTTTTAGGTTCAGCTGCAGTTGAGGGGGGAGCGGGGACGGGTTGGACGGTTTATCCTCCGCTTGCAGGTAATGTGGCCCATGCTGGGGGGTCTGTAGATTTGGCTATTTTTTCTCTTCACTTGGCGGGTGTGTCTTCTATTTTGGGGGCTATTAATTTTATTACTACTGTTGTTAATATGCGCTGG…
>NemBar0967	KU840269	Ramphogordius sanguineus	Wales		2010-02-18	Per Sundberg & C. Turbeville	TTGGGTCAGCCGGGGGCTTTGTTGGGAGATGATCATCTTTATAATGTGATTGTTACAGCTCATGCTTTTGTGATAATCTTTTTCTTGGTTATGCCCGTGATGATTGGTGGTTTTGGGAATTGACTTGTTCCTTTGATGTTGGGGGCTCCGGATATGGCTTTTCCTCGTATGAACAATATAAGTTTCTGGTTGTTGCCTCCTGCTTTGACTTTACTTTTAGGTTCAGCTGCAGTTGAGGGGGGAGCGGGGACGGGTTGGACGGTTTATCCTCCGCTTGCAGGTAATGTGGCCCATGCTGGGGGGTCTGTAGATTTGGCTATTTTTTCTCTTCACTTGGCGGGTGTGTCTTCTATTTTGGGGGCTATTAATTTTATTACTACTGTTGTTAATATGCGCTGG…
>NemBar0968	KU840270	Ramphogordius sanguineus	Wales		2010-02-18	Per Sundberg & C. Turbeville	TTGGGTCAGCCGGGGGCTTTGTTGGGAGATGATCATCTTTATAATGTGATTGTTACAGCTCATGCTTTTGTGATAATCTTTTTCTTGGTTATGCCCGTGATGATTGGTGGTTTTGGGAATTGACTTGTTCCTTTGATGTTGGGGGCTCCGGATATGGCTTTTCCTCGTATGAACAATATAAGTTTCTGGTTGTTGCCTCCTGCTTTGACTTTACTTTTAGGTTCAGCTGCAGTTGAGGGGGGAGCGGGGACGGGTTGGACGGTTTATCCTCCGCTTGCAGGTAATGTGGCCCATGCTGGGGGGTCTGTAGATTTGGCTATTTTTTCTCTTCACTTGGCGGGTGTGTCTTCTATTTTGGGGGCTATTAATTTTATTACTACTGTTGTTAATATGCGCTGG…
>NemBar0969	KU840271	Plectonemertes sinensis	Vietnam		2010-05-27	Alexei Chernyshev	TTGGGGCAGCCTGGTTCTTTGTTGGGGGATGATCAGCTGTATAATGTTATTGTAACTGCTCATGCTTTTGTTATAATTTTTTTTTTGGTTATGCCTGTAATAATTGGTGGGTTTGGTAATTGGTTAGTTCCTTTAATATTGGGGGCCCCTGATATGGCGTTTCCTCGAATAAATAATATAAGGTTTTGACTTTTACCACCTGCTTTAGTTCTTTTGTTGTCTTCTGGTGCTGTTGAAAGAGGAGTTGGAACTGGATGAACTGTTTATCCTCCACTTTCTAGGAATATTGCTCATTCTGGTGGGTCTGTGGATTTGGCTATTTTTTCTTTACATTTGGCTGGGGTGTCTTCTATTTTAGGAGCAATTAATTTTATCACAACTATTATTAACATGCGGTGG…
>NemBar0971	KU840272	Cephalothrix sp.	Vietnam		2010-05-21	Alexei Chernyshev	TTGGGACAGCCTGGTGCTTTATTAGGAGATGACCAATTGTATAATGTAATTGTTACTGCACATGCTTTTGTTATAATTTTTTTTTTGGTAATACCTGTTATAATTGGAGGATTTGGAAACTGGTTAGTTCCTTTAATATTAGGTGCTCCAGATATAGCTTTTCCTCGAATAAATAATATAAGTTTTTGATTATTACCCCCTGCATTAACTTTATTATTAGCTTCTGGTGCTGTAGAAAGGGGAGTTGGAACTGGTTGAACAGTTTATCCACCTTTATCAGGAAATTTAGCTCATGCAGGAGGCTCTGTTGATTTAGCAATTTTCTCTTTGCATTTAGCTGGTGTTTCTTCAATTTTAGGTGCTATTAATTTTATTACTACTATTATTAATATGCGTTGA…
>NemBar0973	KU840273	Cephalotrichella cf. alba	Vietnam		2010-05-18	Alexei Chernyshev	CTTAGTCAGCCTGGTGGTTTGGTTCAAGATGAGCAAATTTATAATGTTATTGTAACTGCTCATGCTTTTGTTATGATTTTTTTTTTAGTAATACCTATTATGATTGGGGGATTTGGAAATTGGTTGGTTCCTTTAATGTTGGGGGTTCCTGATATGGCTTTTCCTCGTATAAATAATATGAGTTTTTGATTATTGCCTCCTTCTCTTTTTCTTCTTTTACTTTCTAGGGTAGTTGAAAGGGGAGCTGGTACTGGATGAACTGTTTATCCTCCTTTAGCTAGAAATATTGCTCATTCTGGACCTGCTGTTGATTTGGTAATTTTTTCTCTTCATTTAGCTGGTGCTTCTTCTATTTTAGGTGCTGTGAATTTTATTACTACTGTGGTTAACATGCGATCT…
>NemBar0974	KU840274	Cephalotrichella cf. alba	Vietnam		2010-05-26	Alexei Chernyshev	CTTAGTCAGCCTGGTGGCTTGGTTCAAGATGAGCAAATTTATAATGTTATTGTAACTGCTCATGCTTTTGTTATGATTTTTTTCTTAGTAATACCTATTATGATTGGGGGATTTGGAAATTGGTTGGTTCCTTTAATGTTGGGGGTTCCTGATATGGCTTTTCCTCGTATAAATAATATGAGTTTTTGATTGTTGCCCCCTTCTCTTTTTCTTCTTTTACTTTCTAGGATAGTTGAAAGAGGAGCTGGTACTGGTTGAACTGTTTATCCTCCTTTAGCTAGAAATATTGCTCATTCTGGACCTGCTGTTGATTTGGTAATTTTTTCTCTTCATTTAGCTGGTGCTTCTTCTATTTTAGGTGCTGTAAATTTTATTACTACTGTGGTTAATATGCGATCT…
>NemBar0975	KU840275	Balionemertes sp.	Vietnam		2010-05-21	Alexei Chernyshev	TTAGGACAGCCTGGAGGTATAATTCAAGATGAGCAGATTTATAATGTTATTGTTACTGCTCATGCTTTTATTATAATTTTTTTTTTAGTCATGCCTATTATAATTGGTGGGTTTGGTAATTGGTTGGTTCCTTTAATATTAGGGGTTCCAGATATGGCGTTTCCTCGGATAAATAATATGAGGTTTTGGTTACTTCCTCCTTCTCTGTTTCTTCTTTTATTATCTAGAGCTGTTGAGAGGGGAGTTGGAACTGGTTGAACTGTTTATCCTCCTTTAGCAAGCAATATTGCTCATTCTGGTCCTGCTGTTGATCTTGCTATTTTTTCTTTGCATTTAGCTGGGGCTTCTTCGATTTTAGGTGCTGTAAATTTTATTACCACTGTTGTAAATATGCGTTCT…
>NemBar0977	KU840276	Lineidae sp.	Vietnam		2010-05-11	Alexei Chernyshev	TTGGGGCAACCTGGGGCTCTTTTGGGGGACGATCACTTGTATAATGTTATTGTGACGGCGCATGCTTTTGTTATGATTTTCTTCTTGGTTATGCCGGTTATAATTGGGGGGTTTGGTAATTGGCTGGTTCCTCTTATGTTAGGTGCTCCCGATATGGCTTTTCCTCGTATGAATAATATGAGGTTTTGGTTGTTGCCGCCGGCTCTTAGGCTTCTTCTGGGCTCTGCTGCGGTTGAGGGTGGTGTAGGAACTGGTTGGACTGTCTATCCTCCTCTTGCTGGGAATGTGGCGCATGCAGGGGGTTCGGTTGATTTAGCTATTTTTTCTCTCCATCTTGCGGGGGTTTCGTCTATTTTAGGTGCTATTAACTTCATTACTACTGTTTTGAATATGCGGTGG…
>NemBar0978	KU840277	Hoplonemertea sp.	Vietnam		2010-05-13	Alexei Chernyshev	TTAGGGCAGCCGGGGGCTTTATTGGGGGATGACCAGTTATATAATGTTATTGTGACTGCTCATGCTTTTGTAATAATTTTTTTTTTAGTTATGCCTGTAATGATTGGGGGGTTTGGTAACTGACTAGTTCCTTTAATGTTGGGGGCTCCAGATATAGCTTTTCCTCGTATAAATAATATAAGATTTTGGTTGCTCCCTCCTGCTTTGGTACTTTTACTTTCTTCTGCTGCCGTTGAGAGAGGGGCAGGGACTGGGTGGACTGTTTATCCTCCTTTATCTAGTAATATTGCACATTCTGGTGGGTCAGTGGATTTAGCAATTTTTTCTTTACATTTAGCTGGAGTTTCATCTATTTTAGGTGCTATTAATTTTATTACTACTATTATTAATATGCGTTGA…
>NemBar0980	KU840278	Tubulanidae sp.	Vietnam		2010-05-05	Alexei Chernyshev	CTCGGGCAGCCTGGGGCTCTCCTGGGGGATGATCACTTATATAATGTTATTGTGACTGCTCATGCTTTTGTTATGATTTTTTTTCTTGTTATGCCAGTAATGATTGGTGGTTTTGGAAATTGATTGGTTCCTTTAATGTTGGGAGCTCCGGACATGGCTTTCCCACGTATGAATAACATGAGATTTTGGCTTTTACCTCCCTCTTTAACCCTTCTTTTATTTTCGGGTGCCGTAGAAAGAGGAGCAGGTACTGGATGAACCGTTTACCCTCCTCTTGCTTCTAACTTAGCCCATTCTGGTGGTTCTGTTGACTTAGCTATTTTTTCTCTTCACTTAGCTGGTGTTTCTTCCATTTTGGGTGCTATTAACTTTATCACTACAGTAATTAATATGCGTTGA…
>NemBar0982	KU840279	Oerstiidae sp.	Vietnam	lat-lon=61.4942200 N, 005.1261000 E	2010-05-22	Alexei Chernyshev	TTAGGTCAGTCAGGTTCTTTACTTGGAGATGATCAGCTTTATAATGTAATTGTTACTGCTCATGCTTTTGTTATAATTTTTTTTTTAGTTATACCAGTTATAATTGGAGGATTTGGTAATTGGTTAGTTCCTTTAATATTAGGAGCTCCAGATATGGCTTTTCCTCGTATAAATAATATAAGATTTTGATTATTACCTCCTGCTTTGACTCTTTTATTATTTTCTGGAGCTATTGAAAGAGGAGTTGGAACTGGATGAACTGTGTATCCTCCTTTATCAAGGAATATTGCACATTCAGGAGCTTCTGTTGATTTAGCTATTTTTTCTTTACATTTAGCTGGAGTTTCTTCTATTTTAGGAGCAATTAATTTTATTACTACTATTATTAATATACGATGA…
>NemBar0983	KU840280	Valenciniidae sp.	Vietnam		2010-05-22	Alexei Chernyshev	CTAGGCCAACCAGGGTCTTTGTTAGGTAGCGATCAGCTTTATAATGTTATTGTTACCGCCCATGCTTTCCTAATAATTTTTTTTCTCGTTATACCTGTCTTAATTGGCGGTTTTGGCAACTGACTTATTCCGTTAATGATTGGTGCCCCTGATATGGCTTTCCCCCGGTTAAACAACCTTAGATTCTGACTTTTACCGCCTGCACTCTGCCTCCTTCTTGCATCAAGTGCCGTTGAGAAAGGTGTCGGAACAGGTTGAACAGTATACCCTCCTTTATCGGGAGCTCTTGCGCATGCTGGTGCTTCAGTAGACTTAGCTATTTTTTCTCTTCATTTAGCAGGGGTAAGCTCTATTCTAGGCGCACTAAATTTTATTTCGACAGTTACTAACATACGCCCA…
>NemBar0984	KU840281	Plectonemertes sp.	Vietnam		2010-05-25	Alexei Chernyshev	TTGGGGCAGCCTGGTTCTTTGTTGGGGGATGATCAGCTGTATAATGTTATTGTAACTGCTCATGCTTTTGTTATAATTTTTTTTTTGGTTATGCCTGTAATAATTGGTGGGTTTGGTAATTGGTTAGTTCCTTTAATATTGGGGGCCCCTGATATGGCGTTTCCTCGAATAAATAATATAAGGTTTTGACTTTTACCACCTGCTTTAGTTCTTTTGTTGTCTTCTGGTGCTGTTGAAAGAGGAGTTGGAACTGGATGAACTGTTTATCCTCCACTTTCTAGGAATATTGCTCATTCTGGTGGGTCTGTGGATTTGGCTATTTTTTCTTTACATTTGGCTGGGGTGTCTTCTATTTTAGGAGCAATTAATTTTATCACAACTATTATTAACATGCGGTGG…
>NemBar0985	KU840282	Tetrastemma sp.	Vietnam		2010-05-26	Alexei Chernyshev	TTAGGACAGCCTGGTGCTTTATTAGGTGATGATCAGTTATATAATGTTATTGTTACGGCTCATGCTTTTGTAATGATTTTTTTTTTAGTAATACCTGTTATGATTGGAGGATTTGGAAATTGATTAGTTCCTTTAATGTTAGGTGCTCCTGATATAGCATTTCCTCGAATAAATAATATGAGTTTTTGGTTATTGCCTCCTGCATTAAGATTATTGTTATTTTCTGGTGCTGTAGAGAGTGGTGCTGGAACTGGTTGAACGGTTTATCCACCCTTGTCTAGGAATATTGCGCATTCTGGAGGTTCTGTTGATTTAGCTATTTTTTCGTTACATTTAGCTGGAGTGTCTTCTATTTTAGGAGCAATTAATTTTATCACTACTATCATTAATATGCGATGG…
>NemBar0986	KU840283	Baseodiscus cf. jonesii	Vietnam		2010-05-18	Alexei Chernyshev	TTGGGTCAGCCGGGAGCTCTTTTGGGGGATGACCAGCTTTATAATGTTATTGTTACTGCTCATGCTTTTGTGATAATTTTTTTTCTTGTGATGCCTGTTATGATTGGGGGGTTTGGTAACTGACTTGTTCCTTTAATGCTGGGTGCTCCTGATATGGCTTTTCCTCGTATGAATAATATAAGTTTTTGGTTGTTACCACCTTCTTTAACTCTTCTTTTATCATCTGCTGCTGTGGAAAGGGGGGCGGGTACTGGTTGGACAGTTTATCCTCCTCTTTCTGGTAATATTGCTCATGCTGGTGGCTCTGTAGATCTGGCTATTTTTTCTTTGCATCTTGCTGGGGTTTCGTCTATTCTGGGGGCTATCAATTTTATTACTACTGTTGTAAATATGCGTTGG…
>NemBar0987	KU840284	Nemertea sp.	Italy		2010-09-09	Christer Erséus	TTAGGACAGCCTGGGGCTTTATTAGGAGATGATCAATTATATAATGTAATTGTTACAGCTCATGCTTTTGTTATAATTTTTTTTTTAGTTATACCTGTTATAATTGGTGGTTTTGGAAATTGGTTAGTTCCTTTAATATTAGGAGCACCTGATATGGCTTTTCCTCGAATAAATAATATGAGATTTTGGTTACTTCCACCTGCTTTAATTTTATTACTTTCTTCGGGAGCAGTAGAAAGAGGAGTTGGTACTGGTTGAACTGTTTATCCTCCATTATCTAGAAATGTTGCTCATGCTGGAAGTTCTGTTGATCTTGCTATTTTTTCTTTACATCTTGCTGGGGTATCTTCAATTTTAGGGGCTATTAATTTTATTACTACTATTATTAATATGCGTTGA…
>NemBar0994	KU840285	Drepanophoridae sp.	Portugal		2010-06-01	Alexei Chernyshev	TTGGGCCAGCCTGGGGCTTTGTTGGGGGATGACCAGTTGTACAATGTTATTGTTACTGCTCATGCTTTTGTTATGATTTTTTTTTTAGTGATGCCTGTTATAATTGGAGGTTTTGGGAATTGGTTGGTTCCTTTAATGTTGGGGGCGCCTGATATGGCTTTTCCACGGATAAATAATATGAGGTTTTGGTTATTACCTCCTTCTTTGACTTTGTTACTTTCTTCTGCTGCTGTTGAAAGAGGGGCTGGGACTGGATGGACGGTGTATCCTCCTTTGTCTAGTAATGTGGCACATGCTGGGGGTTCCGTTGATTTAGCGATTTTTTCTTTACATTTGGCTGGTGTTTCTTCTATCTTGGGGGCTATCAACTTTATTACTACTATTATTAATATACGATGG…
>NemBar0995	KU840286	Nemertea sp.			2010	Malin Strand	TTAGGGCAGCCGGGAGCTTTGTTAGGTGATGATCATTTATATAATGTTATTGTGACAGCGCATGCTTTTGTGATGATTTTTTTTTTAGTTATGCCGGTTATAATCGGGGGGTTTGGAAATTGGCTTGTTCCTTTAATGTTGGGGGCACCAGATATAGCTTTCCCTCGTATAAATAATATAAGTTTTTGGTTGTTGCCTCCTGCTTTAACTTTATTACTAGGGTCAGCTGCAGTTGAGGGGGGAGCTGGTACTGGTTGGACAGTGTATCCTCCTTTGGCTGGAAATGTTGCTCATGCGGGAGGGTCTGTGGACTTAGCTATTTTTTCTCTTCATTTAGCTGGGGTTTCTTCTATTTTGGGAGCTATTAATTTTATTACCACAGTGGTTAATATGCGTTGG…
>NemBar0996	KU840287	Tetrastemma cf. cephalophorum	Sweden		2010	Malin Strand	TTGGGTCAGCCTGGGGCTTTATTGGGGGATGATCAGTTATATAATGTTATTGTTACTGCTCATGCTTTTGTTATAATTTTTTTTTTAGTAATGCCGGTAATAATTGGTGGTTTTGGTAATTGGTTGGTTCCTCTAATGTTAGGGGCCCCCGATATAGCTTTTCCTCGTATGAATAATATGAGGTTTTGATTGTTGCCACCTGCTTTAACTCTGTTATTAACTTCTGGAGCTGTGGAAAGTGGGGCTGGAACAGGTTGGACGGTTTATCCTCCTCTGTCTAGTAATATTGCTCACTCTGGTGGTTCAGTTGATTTGGCTATTTTTTCCTTACATCTTGCTGGTGTTTCTTCAATTTTGGGCGCTATTAATTTTATTACTACTATTATTAATATACGTTGA…
>NemBar0997	KU840288	Callinera grandis	Sweden		2010-09-07	Haixia Chen	TTGGGTCAGTCTGGTGCCCTATTAGGTGATGATCATTTATATAATGTTATTGTAACAGCACATGCTTTTGTTATGATTTTTTTTCTCGTTATGCCCGTTATGATTGGGGGCTTTGGAAATTGGTTGGTCCCTCTTATGTTAGGGGCTCCTGATATGGCTTTTCCTCGTATGAATAATATGAGTTTTTGATTACTTCCTCCTTCATTGGCTTTGTTACTTTTTTCTGGTGCTGTTGAAAGAGGAGTTGGTACTGGTTGGACGGTGTATCCTCCCTTGTCTTCTAACCTTGCTCATTCCGGCGGTTCTGTTGATTTAGCTATTTTTTCCCTCCACTTAGCTGGGGTGTCTTCTATTCTTGGTGCAATTAATTTTATTACCACTATTATTAATATGCGGTGA…
>NemBar0998	KU840289	Cephalothrix filiformis					TTGGGACAGCCCGGAGCACTATTAGGTGATGACCAGCTTTATAATGTTATTGTTACCGCTCATGCTTTCGTTATAATTTTTTTTTTAGTTATGCCCGTAATAATCGGAGGGTTTGGAAATTGATTAGTACCTCTAATATTAGGAGCTCCTGATATGGCTTTTCCTCGGATGAATAATATAAGTTTTTGACTTTTACCTCCAGCTTTGACTTTATTATTAGTTTCTGGAGCTGTAGAAAGAGGTGTAGGAACAGGCTGAACTGTATACCCCCCTCTCGCTGGTAACTTAGCTCATGCTGGGGGTTCAGTAGATTTAGCTATTTTTTCTTTACATTTAGCTGGAGTTTCTTCAATTTTAGGGGCAATTAATTTTATTACAACTATTATTAATATGCGTTGA…
>NemBar1137	KU840290	Cephalothrix cf. linearis	Norge	61.49422 N, 5.1261 E	2012-07-20	Malin Strand	TTGGGTCAACCTGGTGCTCTGTTGGGTGATGATCACTTATATAATGTTATTGTGACCGCTCACGCTTTTGTTATGATTTTTTTTCTTGTGATGCCTGTTATGATTGGTGGTTTTGGAAATTGGCTTGTCCCTTTGATGTTGGGTGCCCCAGACATGGCTTTTCCTCGTATGAATAATATGAGTTTTTGGTTATTACCTCCATCTCTTGCTTTACTCTTATTTTCTGGTGCTGTTGAGAGTGGTGTTGGTACCGGTTGGACTGTTTATCCTCCCCTATCTTCTAATTTGGCACATTCGGGTGGTTCTGTTGATTTAGCAATTTTTTCTCTTCATTTAGCTGGTATTTCTTCTATCTTAGGTGCAATTAATTTTATCACTACTGTTATTAATATGCGTTGA…
